# Supplementary material for: A yeast-based system to study SARS-CoV-2 Mpro structure and to identify nirmatrelvir resistant mutations
Source: PLoS Pathog. 2023 Aug 31;19(8):e1011592. doi: 10.1371/journal.ppat.1011592 (PMC10499260; doi:10.1371/journal.ppat.1011592)
Supplement: S1 Table — (XLSX) [file ppat.1011592.s001.xlsx]

## Sheet: Sheet1
Results are shown for peptides that are statistically different between the C145A mutant and wild-type (p<0.05)
											Normalized abundance
											Mpro C145A R1	Mpro C145A R2	Mpro C145A R3	Mpro R1	Mpro R2	Mpro R3	Tags
Accession	Peptide count	Unique peptides	Confidence score	Anova (p)	q Value	Max fold change	Highest mean condition	Lowest mean condition	Mass	Description	20210514_C3P0_4545_1	20210514_C3P0_4545_2	20210514_C3P0_4545_3	20210514_C3P0_4545_4	20210514_C3P0_4545_5	20210514_C3P0_4545_6	Anova p-value <= 0.05	Sig Decrease in Mutant	Sig Increase in Mutant
PEX19_YEAS7	3	3	150.33	4.66571e-05	0.0916191	3.10448	Mutated_Mpro	Mpro	38829	Peroxisomal membrane protein import receptor PEX19 OS=Saccharomyces cerevisiae (strain YJM789) OX=307796 GN=PEX19 PE=3 SV=2	61945.3	58610.7	60902.6	18105	21786.1	18559.5	x		x
ZPS1_YEAST	4	4	207.1	0.000205609	0.137133	2.0237	Mutated_Mpro	Mpro	27549	Protein ZPS1 OS=Saccharomyces cerevisiae (strain ATCC 204508 / S288c) OX=559292 GN=ZPS1 PE=3 SV=1	1.62325e+07	1.66967e+07	1.62753e+07	7.90453e+06	8.95314e+06	7.45653e+06	x		x
ALO_YEAST	13	13	735.09	0.000236609	0.137133	1.59184	Mpro	Mutated_Mpro	59456	D-arabinono-1,4-lactone oxidase OS=Saccharomyces cerevisiae (strain ATCC 204508 / S288c) OX=559292 GN=ALO1 PE=1 SV=1	3.75774e+06	4.13835e+06	3.81043e+06	6.0178e+06	6.1398e+06	6.47727e+06	x	x
SSZ1_YEAST	27	27	2093.51	0.000390213	0.137133	1.46414	Mpro	Mutated_Mpro	58202	Ribosome-associated complex subunit SSZ1 OS=Saccharomyces cerevisiae (strain ATCC 204508 / S288c) OX=559292 GN=SSZ1 PE=1 SV=2	4.47478e+07	4.02418e+07	4.07376e+07	6.21089e+07	6.02392e+07	6.17344e+07	x	x
AROG_YEAST	10	9	768.61	0.000403356	0.137133	3.02571	Mutated_Mpro	Mpro	39724	Phospho-2-dehydro-3-deoxyheptonate aldolase, tyrosine-inhibited OS=Saccharomyces cerevisiae (strain ATCC 204508 / S288c) OX=559292 GN=ARO4 PE=1 SV=2	9.94236e+06	7.26353e+06	7.61255e+06	2.651e+06	2.86859e+06	2.68292e+06	x		x
PIN4_YEAST	2	2	61.15	0.000492811	0.137133	9.72242	Mpro	Mutated_Mpro	73731	RNA-binding protein PIN4 OS=Saccharomyces cerevisiae (strain ATCC 204508 / S288c) OX=559292 GN=PIN4 PE=1 SV=1	7796.44	6658.05	4045.68	52526.2	54718.3	72622	x	x
ADY2_YEAST	2	2	188.41	0.000609361	0.137133	4.10193	Mpro	Mutated_Mpro	30706	Accumulation of dyads protein 2 OS=Saccharomyces cerevisiae (strain ATCC 204508 / S288c) OX=559292 GN=ADY2 PE=1 SV=1	735996	525464	500891	2.65092e+06	2.5323e+06	2.04581e+06	x	x
FOX2_YEAST	23	22	1037.19	0.000624261	0.137133	1.82877	Mpro	Mutated_Mpro	98642	Peroxisomal hydratase-dehydrogenase-epimerase OS=Saccharomyces cerevisiae (strain ATCC 204508 / S288c) OX=559292 GN=FOX2 PE=2 SV=1	1.08361e+06	1.0689e+06	1.05088e+06	2.19212e+06	1.87284e+06	1.7933e+06	x	x
ERG1_YEAST	10	8	442.31	0.000678501	0.137133	3.08501	Mutated_Mpro	Mpro	55091	Squalene monooxygenase OS=Saccharomyces cerevisiae (strain ATCC 204508 / S288c) OX=559292 GN=ERG1 PE=1 SV=2	1.97812e+06	1.77809e+06	1.65091e+06	557154	705840	489716	x		x
YMN1_YEAST	10	10	640.41	0.000824368	0.137133	3.97322	Mpro	Mutated_Mpro	39951	Uncharacterized membrane protein YML131W OS=Saccharomyces cerevisiae (strain ATCC 204508 / S288c) OX=559292 GN=YML131W PE=1 SV=1	1.53726e+06	1.52392e+06	1.68392e+06	4.74294e+06	6.23033e+06	7.88005e+06	x	x
ACO1_YEAST	11	11	919.35	0.000913384	0.137133	3.56978	Mutated_Mpro	Mpro	58366	Acyl-CoA desaturase 1 OS=Saccharomyces cerevisiae (strain ATCC 204508 / S288c) OX=559292 GN=OLE1 PE=1 SV=2	6.58618e+06	8.15634e+06	5.35326e+06	1.9961e+06	2.02957e+06	1.60374e+06	x		x
SCD6_YEAST	7	7	369.78	0.000914538	0.137133	1.9297	Mutated_Mpro	Mpro	39166	Protein SCD6 OS=Saccharomyces cerevisiae (strain ATCC 204508 / S288c) OX=559292 GN=SCD6 PE=1 SV=1	803023	827881	694299	408849	432486	363621	x		x
VBA4_YEAST	1	1	36.44	0.000921502	0.137133	11.6353	Mutated_Mpro	Mpro	85627	Vacuolar basic amino acid transporter 4 OS=Saccharomyces cerevisiae (strain ATCC 204508 / S288c) OX=559292 GN=VBA4 PE=1 SV=1	74659.8	34993	35076	4530.32	4568.92	3339.5	x		x
JEN1_YEAST	6	6	245.63	0.000977688	0.137133	12.406	Mpro	Mutated_Mpro	69331	Carboxylic acid transporter protein homolog OS=Saccharomyces cerevisiae (strain ATCC 204508 / S288c) OX=559292 GN=JEN1 PE=1 SV=1	70622.3	88735.4	74111.1	1.4133e+06	935195	547922	x	x
OSH1_YEAST	13	13	676	0.00135761	0.177726	1.29437	Mpro	Mutated_Mpro	135014	Oxysterol-binding protein homolog 1 OS=Saccharomyces cerevisiae (strain ATCC 204508 / S288c) OX=559292 GN=SWH1 PE=1 SV=4	935906	1.03501e+06	1.0122e+06	1.26695e+06	1.31565e+06	1.27864e+06	x	x
FNTA_YEAST	1	1	51.75	0.00152727	0.185423	887.714	Mutated_Mpro	Mpro	37484	Protein farnesyltransferase/geranylgeranyltransferase type-1 subunit alpha OS=Saccharomyces cerevisiae (strain ATCC 204508 / S288c) OX=559292 GN=RAM2 PE=1 SV=1	1385.17	891.181	3398.1	0	0	6.3922	x		x
NHP2_YEAST	3	3	155.49	0.00160526	0.185423	1.54902	Mutated_Mpro	Mpro	17111	H/ACA ribonucleoprotein complex subunit NHP2 OS=Saccharomyces cerevisiae (strain ATCC 204508 / S288c) OX=559292 GN=NHP2 PE=1 SV=2	661329	605459	679034	416198	386557	453409	x		x
MPP6_YEAST	2	2	98.8	0.00196252	0.188429	26.3657	Mutated_Mpro	Mpro	21130	M-phase phosphoprotein 6 homolog OS=Saccharomyces cerevisiae (strain ATCC 204508 / S288c) OX=559292 GN=MPP6 PE=1 SV=1	50699.6	53265.4	22521.9	700.215	2399.97	1697.23	x		x
HMF1_YEAST	3	3	161.03	0.0019929	0.188429	1.77692	Mutated_Mpro	Mpro	13897	Protein HMF1 OS=Saccharomyces cerevisiae (strain ATCC 204508 / S288c) OX=559292 GN=HMF1 PE=1 SV=1	1.17588e+06	972748	944571	550271	563198	627297	x		x
CHIT_YEAST	2	2	71.48	0.00210074	0.188429	2.63472	Mutated_Mpro	Mpro	58978	Endochitinase OS=Saccharomyces cerevisiae (strain ATCC 204508 / S288c) OX=559292 GN=CTS1 PE=1 SV=2	453927	365856	399349	186623	154294	121800	x		x
YP225_YEAST	6	6	365.32	0.00237846	0.188429	1.89599	Mutated_Mpro	Mpro	17434	Protein PBDC1 homolog OS=Saccharomyces cerevisiae (strain ATCC 204508 / S288c) OX=559292 GN=YPL225W PE=1 SV=1	1.32072e+06	1.5199e+06	1.68222e+06	839169	845596	700711	x		x
ERG3_YEAST	7	7	278.76	0.00238713	0.188429	5.86064	Mutated_Mpro	Mpro	42703	Delta(7)-sterol 5(6)-desaturase OS=Saccharomyces cerevisiae (strain ATCC 204508 / S288c) OX=559292 GN=ERG3 PE=1 SV=1	1.50043e+06	847909	657105	183323	153642	175853	x		x
PLSC_YEAST	9	8	379.73	0.00249942	0.188429	1.5982	Mutated_Mpro	Mpro	33865	1-acyl-sn-glycerol-3-phosphate acyltransferase OS=Saccharomyces cerevisiae (strain ATCC 204508 / S288c) OX=559292 GN=SLC1 PE=1 SV=1	1.00416e+06	1.04792e+06	1.03368e+06	723173	637952	569646	x		x
MDM10_YEAS1	1	1	47.85	0.00253684	0.188429	14.8191	Mutated_Mpro	Mpro	56247	Mitochondrial distribution and morphology protein 10 OS=Saccharomyces cerevisiae (strain RM11-1a) OX=285006 GN=MDM10 PE=3 SV=1	6950.26	12411.1	18234.5	1330.42	710.059	496.501	x		x
YL032_YEAST	2	2	75.26	0.00256788	0.188429	2.37644	Mutated_Mpro	Mpro	94537	KH domain-containing protein YLL032C OS=Saccharomyces cerevisiae (strain ATCC 204508 / S288c) OX=559292 GN=YLL032C PE=1 SV=1	46761.8	44848	56482.2	16523	23100.3	22693.5	x		x
RL32_YEAST	5	5	227.19	0.00258549	0.188429	1.43517	Mutated_Mpro	Mpro	14762	60S ribosomal protein L32 OS=Saccharomyces cerevisiae (strain ATCC 204508 / S288c) OX=559292 GN=RPL32 PE=1 SV=1	4.67545e+06	4.20596e+06	5.01552e+06	3.27286e+06	3.12574e+06	3.28449e+06	x		x
CACP_YEAST	4	4	175.15	0.00267509	0.188429	2.14059	Mpro	Mutated_Mpro	77193	Carnitine O-acetyltransferase, mitochondrial OS=Saccharomyces cerevisiae (strain ATCC 204508 / S288c) OX=559292 GN=CAT2 PE=1 SV=2	79982.4	81398.1	61731.9	182453	143753	151386	x	x
RL16B_YEAST	11	6	616.65	0.00268681	0.188429	1.81586	Mutated_Mpro	Mpro	22235	60S ribosomal protein L16-B OS=Saccharomyces cerevisiae (strain ATCC 204508 / S288c) OX=559292 GN=RPL16B PE=1 SV=3	6.62588e+06	5.56241e+06	5.97279e+06	2.91461e+06	3.30963e+06	3.77714e+06	x		x
EF3A_YEAST	49	36	3885.33	0.00297412	0.201386	1.56326	Mpro	Mutated_Mpro	115872	Elongation factor 3A OS=Saccharomyces cerevisiae (strain ATCC 204508 / S288c) OX=559292 GN=YEF3 PE=1 SV=4	7.80042e+07	7.28221e+07	7.34668e+07	1.0838e+08	1.09699e+08	1.3255e+08	x	x
NDK_YEAST	7	7	394.62	0.00311128	0.203651	1.3561	Mutated_Mpro	Mpro	17156	Nucleoside diphosphate kinase OS=Saccharomyces cerevisiae (strain ATCC 204508 / S288c) OX=559292 GN=YNK1 PE=1 SV=1	3.03519e+06	2.63452e+06	2.68556e+06	2.12457e+06	2.01392e+06	2.02273e+06	x		x
OCH1_YEAST	2	2	110.58	0.00351474	0.208598	1.37838	Mutated_Mpro	Mpro	55121	Initiation-specific alpha-1,6-mannosyltransferase OS=Saccharomyces cerevisiae (strain ATCC 204508 / S288c) OX=559292 GN=OCH1 PE=1 SV=1	61160.6	69095.7	62191.1	47851.2	48440.1	43326.9	x		x
OXA1_YEAST	2	2	225.07	0.0036131	0.208598	1.47044	Mpro	Mutated_Mpro	44788	Mitochondrial inner membrane protein OXA1 OS=Saccharomyces cerevisiae (strain ATCC 204508 / S288c) OX=559292 GN=OXA1 PE=1 SV=1	188621	185396	209103	295724	258078	303639	x	x
GAL1_YEAST	28	26	2477.96	0.00369399	0.208598	1.78784	Mutated_Mpro	Mpro	57907	Galactokinase OS=Saccharomyces cerevisiae (strain ATCC 204508 / S288c) OX=559292 GN=GAL1 PE=1 SV=4	3.43494e+08	3.26572e+08	2.93231e+08	1.71809e+08	1.57534e+08	2.09463e+08	x		x
FET3_YEAST	2	2	106.56	0.00377048	0.208598	2.47644	Mpro	Mutated_Mpro	72314	Iron transport multicopper oxidase FET3 OS=Saccharomyces cerevisiae (strain ATCC 204508 / S288c) OX=559292 GN=FET3 PE=1 SV=2	371319	295343	395577	702473	865420	1.06268e+06	x	x
GAL2_YEAST	12	11	908.46	0.00380479	0.208598	2.03542	Mutated_Mpro	Mpro	63584	Galactose transporter OS=Saccharomyces cerevisiae (strain ATCC 204508 / S288c) OX=559292 GN=GAL2 PE=1 SV=3	3.51804e+07	4.51574e+07	3.12935e+07	1.95418e+07	1.6893e+07	1.84096e+07	x		x
ARLY_YEAST	16	15	812.31	0.00382423	0.208598	1.67052	Mutated_Mpro	Mpro	51956	Argininosuccinate lyase OS=Saccharomyces cerevisiae (strain ATCC 204508 / S288c) OX=559292 GN=ARG4 PE=1 SV=2	4.08077e+06	3.90642e+06	4.26892e+06	2.17825e+06	2.85408e+06	2.30435e+06	x		x
MNN5_YEAST;MNN5_YEAS7	11	10	471.66	0.00433285	0.223214	1.25789	Mutated_Mpro	Mpro	67162	Alpha-1,2-mannosyltransferase MNN5 OS=Saccharomyces cerevisiae (strain ATCC 204508 / S288c) OX=559292 GN=MNN5 PE=1 SV=2	702830	680562	769987	557045	582546	572309	x		x
OM45_YEAST	14	13	777.39	0.00447165	0.223214	1.51201	Mutated_Mpro	Mpro	44553	Mitochondrial outer membrane protein OM45 OS=Saccharomyces cerevisiae (strain ATCC 204508 / S288c) OX=559292 GN=OM45 PE=1 SV=2	2.3906e+06	2.18875e+06	2.21309e+06	1.43742e+06	1.35829e+06	1.69662e+06	x		x
RRP12_YEAST	23	23	1077.1	0.0045431	0.223214	1.38334	Mpro	Mutated_Mpro	137422	Ribosomal RNA-processing protein 12 OS=Saccharomyces cerevisiae (strain ATCC 204508 / S288c) OX=559292 GN=RRP12 PE=1 SV=1	1.53202e+06	1.36693e+06	1.54962e+06	1.91128e+06	2.19382e+06	2.04877e+06	x	x
AIM21_YEAST;AIM21_YEAS8;AIM21_YEAS1;AIM21_YEAS2;AIM21_YEAS7	16	16	735.26	0.00470553	0.223214	1.75313	Mutated_Mpro	Mpro	74718	Altered inheritance of mitochondria protein 21 OS=Saccharomyces cerevisiae (strain ATCC 204508 / S288c) OX=559292 GN=AIM21 PE=1 SV=1	1.08828e+06	827168	935973	561129	482492	582847	x		x
PYR1_YEAST	124	119	9143.92	0.00472667	0.223214	2.90356	Mpro	Mutated_Mpro	244887	Protein URA2 OS=Saccharomyces cerevisiae (strain ATCC 204508 / S288c) OX=559292 GN=URA2 PE=1 SV=5	2.17744e+08	1.64745e+08	1.76558e+08	6.13344e+08	3.80063e+08	6.29819e+08	x	x
PCKA_YEAST	16	16	939.17	0.00477422	0.223214	1.74001	Mpro	Mutated_Mpro	60944	Phosphoenolpyruvate carboxykinase (ATP) OS=Saccharomyces cerevisiae (strain ATCC 204508 / S288c) OX=559292 GN=PCK1 PE=1 SV=2	1.53565e+06	1.76467e+06	1.87723e+06	2.66236e+06	3.45602e+06	2.89058e+06	x	x
H2B2_YEAST;H2B1_YEAST	12	12	809.68	0.00518307	0.231343	2.06891	Mutated_Mpro	Mpro	14229	Histone H2B.2 OS=Saccharomyces cerevisiae (strain ATCC 204508 / S288c) OX=559292 GN=HTB2 PE=1 SV=2	1.96044e+07	1.62753e+07	1.96877e+07	8.07299e+06	7.64793e+06	1.11373e+07	x		x
IF2P_YEAST	31	31	1880.75	0.0052015	0.231343	1.6528	Mpro	Mutated_Mpro	112199	Eukaryotic translation initiation factor 5B OS=Saccharomyces cerevisiae (strain ATCC 204508 / S288c) OX=559292 GN=FUN12 PE=1 SV=2	6.8923e+06	5.71602e+06	5.6714e+06	1.00945e+07	8.93948e+06	1.11788e+07	x	x
AGP1_YEAS7	3	3	101.66	0.00542924	0.231343	4.23821	Mpro	Mutated_Mpro	69739	General amino acid permease AGP1 OS=Saccharomyces cerevisiae (strain YJM789) OX=307796 GN=AGP1 PE=3 SV=1	7559.67	4134.38	6776.63	30443.1	30483.6	17355.9	x	x
YRB30_YEAST	12	12	612.96	0.00563428	0.231343	1.35386	Mutated_Mpro	Mpro	50266	Ran-specific GTPase-activating protein 30 OS=Saccharomyces cerevisiae (strain ATCC 204508 / S288c) OX=559292 GN=YRB30 PE=1 SV=1	462221	458912	496909	349007	318903	379499	x		x
UBA1_YEAST	33	33	2055.27	0.00571148	0.231343	1.31452	Mpro	Mutated_Mpro	114195	Ubiquitin-activating enzyme E1 1 OS=Saccharomyces cerevisiae (strain ATCC 204508 / S288c) OX=559292 GN=UBA1 PE=1 SV=2	1.85411e+07	2.0034e+07	1.6826e+07	2.44198e+07	2.38814e+07	2.45246e+07	x	x
SYNC_YEAST	21	21	1492.23	0.005767	0.231343	1.28741	Mpro	Mutated_Mpro	62168	Asparagine--tRNA ligase, cytoplasmic OS=Saccharomyces cerevisiae (strain ATCC 204508 / S288c) OX=559292 GN=DED81 PE=1 SV=1	2.08569e+07	2.05456e+07	1.97704e+07	2.85615e+07	2.47585e+07	2.54347e+07	x	x
RIM1_YEAST	6	6	395.85	0.00582307	0.231343	1.85606	Mutated_Mpro	Mpro	15377	Single-stranded DNA-binding protein RIM1, mitochondrial OS=Saccharomyces cerevisiae (strain ATCC 204508 / S288c) OX=559292 GN=RIM1 PE=1 SV=1	1.39265e+06	1.25297e+06	1.16786e+06	550529	732428	771649	x		x
RL26B_YEAST	7	1	346.83	0.00589058	0.231343	1.96893	Mutated_Mpro	Mpro	14226	60S ribosomal protein L26-B OS=Saccharomyces cerevisiae (strain ATCC 204508 / S288c) OX=559292 GN=RPL26B PE=1 SV=2	1.6262e+06	1.20774e+06	1.1853e+06	752459	699970	588908	x		x
RS20_YEAST	9	9	519.56	0.00601611	0.231641	1.85846	Mutated_Mpro	Mpro	13899	40S ribosomal protein S20 OS=Saccharomyces cerevisiae (strain ATCC 204508 / S288c) OX=559292 GN=RPS20 PE=1 SV=3	2.7135e+07	2.18483e+07	3.04888e+07	1.30676e+07	1.60201e+07	1.36747e+07	x		x
RL10_YEAST	9	9	523.69	0.00617412	0.232379	1.79642	Mutated_Mpro	Mpro	25345	60S ribosomal protein L10 OS=Saccharomyces cerevisiae (strain ATCC 204508 / S288c) OX=559292 GN=RPL10 PE=1 SV=1	6.67875e+06	5.23205e+06	5.71224e+06	2.74005e+06	3.59502e+06	3.47502e+06	x		x
HCH1_YEAST	6	6	307.34	0.00633482	0.232379	1.9839	Mutated_Mpro	Mpro	17236	Hsp90 co-chaperone HCH1 OS=Saccharomyces cerevisiae (strain ATCC 204508 / S288c) OX=559292 GN=HCH1 PE=1 SV=1	1.3282e+06	1.76775e+06	1.99992e+06	888545	785752	894316	x		x
KPR2_YEAST;KPR4_YEAST	3	3	137.57	0.0063903	0.232379	1.84759	Mutated_Mpro	Mpro	34743	Ribose-phosphate pyrophosphokinase 2 OS=Saccharomyces cerevisiae (strain ATCC 204508 / S288c) OX=559292 GN=PRS2 PE=1 SV=1	217296	166570	180067	95225.6	90132.8	119868	x		x
CLU_YEAST	40	39	2453.46	0.00660608	0.233003	1.44293	Mpro	Mutated_Mpro	145076	Clustered mitochondria protein 1 OS=Saccharomyces cerevisiae (strain ATCC 204508 / S288c) OX=559292 GN=CLU1 PE=1 SV=1	7.75104e+06	8.75736e+06	9.24801e+06	1.18798e+07	1.16888e+07	1.35961e+07	x	x
G3P1_YEAST	39	20	2397.16	0.00669643	0.233003	1.92456	Mutated_Mpro	Mpro	35728	Glyceraldehyde-3-phosphate dehydrogenase 1 OS=Saccharomyces cerevisiae (strain ATCC 204508 / S288c) OX=559292 GN=TDH1 PE=1 SV=3	1.33809e+08	1.30587e+08	1.3511e+08	5.25819e+07	7.63373e+07	7.86644e+07	x		x
LEU1_YEAST	19	11	1105.4	0.00699547	0.233003	1.17876	Mutated_Mpro	Mpro	68366	2-isopropylmalate synthase OS=Saccharomyces cerevisiae (strain ATCC 204508 / S288c) OX=559292 GN=LEU4 PE=1 SV=1	5.33218e+06	4.89382e+06	5.36648e+06	4.3899e+06	4.32721e+06	4.51079e+06	x		x
YIP5_YEAST	5	5	223.3	0.00722023	0.233003	1.49587	Mpro	Mutated_Mpro	34821	Protein YIP5 OS=Saccharomyces cerevisiae (strain ATCC 204508 / S288c) OX=559292 GN=YIP5 PE=1 SV=1	304978	322514	307978	525404	470634	403306	x	x
DDP1_YEAST	4	4	180.85	0.00726012	0.233003	2.55508	Mutated_Mpro	Mpro	21559	Diphosphoinositol polyphosphate phosphohydrolase DDP1 OS=Saccharomyces cerevisiae (strain ATCC 204508 / S288c) OX=559292 GN=DDP1 PE=1 SV=3	129145	156366	206388	49576.5	67415.8	75526.2	x		x
KKQ8_YEAS7	1	1	57.4	0.00726475	0.233003	13.6044	Mutated_Mpro	Mpro	82480	Probable serine/threonine-protein kinase KKQ8 OS=Saccharomyces cerevisiae (strain YJM789) OX=307796 GN=KKQ8 PE=3 SV=2	23122.6	28315.3	31543.5	1687.56	3862.55	549.508	x		x
RL20A_YEAST	8	8	627.72	0.00748058	0.233003	1.49807	Mutated_Mpro	Mpro	20424	60S ribosomal protein L20-A OS=Saccharomyces cerevisiae (strain ATCC 204508 / S288c) OX=559292 GN=RPL20A PE=1 SV=1	2.25334e+07	1.78901e+07	2.20619e+07	1.30532e+07	1.43113e+07	1.43462e+07	x		x
REB1_YEAST	14	13	549.75	0.00750913	0.233003	1.61347	Mutated_Mpro	Mpro	91819	DNA-binding protein REB1 OS=Saccharomyces cerevisiae (strain ATCC 204508 / S288c) OX=559292 GN=REB1 PE=1 SV=2	1.20712e+06	1.03362e+06	961681	579830	732779	672194	x		x
RS11A_YEAST	6	6	363.24	0.00757336	0.233003	1.53246	Mutated_Mpro	Mpro	17738	40S ribosomal protein S11-A OS=Saccharomyces cerevisiae (strain ATCC 204508 / S288c) OX=559292 GN=RPS11A PE=1 SV=1	2.43948e+07	2.01385e+07	2.5537e+07	1.40236e+07	1.53942e+07	1.63063e+07	x		x
GRH1_YEAST	5	5	221.17	0.00759405	0.233003	2.16545	Mutated_Mpro	Mpro	41093	GRASP65 homolog protein 1 OS=Saccharomyces cerevisiae (strain ATCC 204508 / S288c) OX=559292 GN=GRH1 PE=1 SV=1	410914	359850	399876	237425	142072	161101	x		x
MGA2_YEAST;SPT23_YEAST	3	3	115.64	0.00812893	0.24258	1.73423	Mutated_Mpro	Mpro	126975	Protein MGA2 OS=Saccharomyces cerevisiae (strain ATCC 204508 / S288c) OX=559292 GN=MGA2 PE=1 SV=1	68066.5	55899.2	53587.1	38476.6	35122.2	28782.2	x		x
TBP_YEAST	8	8	292.09	0.00815324	0.24258	1.44243	Mutated_Mpro	Mpro	26986	TATA-box-binding protein OS=Saccharomyces cerevisiae (strain ATCC 204508 / S288c) OX=559292 GN=SPT15 PE=1 SV=3	605137	580566	556222	347332	437769	422527	x		x
GAP1_YEAST	1	1	66.05	0.00863329	0.246983	2.98809	Mpro	Mutated_Mpro	65613	General amino-acid permease GAP1 OS=Saccharomyces cerevisiae (strain ATCC 204508 / S288c) OX=559292 GN=GAP1 PE=1 SV=2	21862.2	16692.2	12966.5	66303.9	36904.6	50740.2	x	x
RS18A_YEAST	11	11	725.98	0.0087446	0.246983	1.45898	Mutated_Mpro	Mpro	17027	40S ribosomal protein S18-A OS=Saccharomyces cerevisiae (strain ATCC 204508 / S288c) OX=559292 GN=RPS18A PE=1 SV=1	2.2103e+07	2.06627e+07	2.37672e+07	1.49089e+07	1.35429e+07	1.71505e+07	x		x
NM111_YEAS7	10	10	498.63	0.00898423	0.246983	1.35355	Mpro	Mutated_Mpro	110812	Pro-apoptotic serine protease NMA111 OS=Saccharomyces cerevisiae (strain YJM789) OX=307796 GN=NMA111 PE=3 SV=1	491443	399565	429476	612635	570546	604164	x	x
SYH_YEAST	19	19	1240.78	0.0089863	0.246983	1.48196	Mpro	Mutated_Mpro	59915	Histidine--tRNA ligase, mitochondrial OS=Saccharomyces cerevisiae (strain ATCC 204508 / S288c) OX=559292 GN=HTS1 PE=1 SV=2	6.43231e+06	5.26834e+06	5.736e+06	7.72284e+06	8.63668e+06	9.48095e+06	x	x
NU116_YEAST	2	2	57.73	0.00903875	0.246983	4.47532	Mutated_Mpro	Mpro	116164	Nucleoporin NUP116/NSP116 OS=Saccharomyces cerevisiae (strain ATCC 204508 / S288c) OX=559292 GN=NUP116 PE=1 SV=2	67707.2	37685.4	47877.3	12429.2	15601.6	6216.92	x		x
RL27A_YEAST	4	4	456.35	0.00905589	0.246983	1.99745	Mutated_Mpro	Mpro	15522	60S ribosomal protein L27-A OS=Saccharomyces cerevisiae (strain ATCC 204508 / S288c) OX=559292 GN=RPL27A PE=1 SV=1	1.27564e+07	1.17172e+07	1.50332e+07	5.50606e+06	8.36543e+06	5.90708e+06	x		x
FPS1_YEAST	3	3	118.6	0.00968407	0.257346	2.39156	Mpro	Mutated_Mpro	73831	Glycerol uptake/efflux facilitator protein OS=Saccharomyces cerevisiae (strain ATCC 204508 / S288c) OX=559292 GN=FPS1 PE=1 SV=2	51783.5	50667	60346.2	167160	91908.2	130269	x	x
SYFB_YEAST	19	19	973.25	0.00978409	0.257346	1.26865	Mpro	Mutated_Mpro	67322	Phenylalanine--tRNA ligase beta subunit OS=Saccharomyces cerevisiae (strain ATCC 204508 / S288c) OX=559292 GN=FRS1 PE=1 SV=3	7.41856e+06	7.52074e+06	6.52718e+06	9.53246e+06	8.91804e+06	8.78297e+06	x	x
GAL7_YEAST	17	16	1185.32	0.00987712	0.257346	1.68751	Mutated_Mpro	Mpro	42358	Galactose-1-phosphate uridylyltransferase OS=Saccharomyces cerevisiae (strain ATCC 204508 / S288c) OX=559292 GN=GAL7 PE=1 SV=4	1.25496e+07	1.26608e+07	1.43313e+07	6.72159e+06	9.53125e+06	7.17917e+06	x		x
ESF1_YEAST	6	6	285.52	0.0100711	0.257346	1.54888	Mpro	Mutated_Mpro	72366	Pre-rRNA-processing protein ESF1 OS=Saccharomyces cerevisiae (strain ATCC 204508 / S288c) OX=559292 GN=ESF1 PE=1 SV=1	264145	272717	334430	503568	435409	410551	x	x
ODO1_YEAST	36	36	2033.11	0.0101793	0.257346	1.57661	Mpro	Mutated_Mpro	114345	2-oxoglutarate dehydrogenase, mitochondrial OS=Saccharomyces cerevisiae (strain ATCC 204508 / S288c) OX=559292 GN=KGD1 PE=1 SV=2	1.52653e+07	1.31947e+07	1.35652e+07	2.37766e+07	1.84074e+07	2.40736e+07	x	x
RPB1_YEAST	44	43	2490.68	0.0103884	0.257346	1.80612	Mpro	Mutated_Mpro	191491	DNA-directed RNA polymerase II subunit RPB1 OS=Saccharomyces cerevisiae (strain ATCC 204508 / S288c) OX=559292 GN=RPO21 PE=1 SV=2	7.55367e+06	6.865e+06	6.84603e+06	1.5193e+07	1.00082e+07	1.32054e+07	x	x
CYPH_YEAST	7	7	609.56	0.0103963	0.257346	2.22924	Mutated_Mpro	Mpro	17380	Peptidyl-prolyl cis-trans isomerase OS=Saccharomyces cerevisiae (strain ATCC 204508 / S288c) OX=559292 GN=CPR1 PE=1 SV=3	1.03699e+07	6.45812e+06	6.22883e+06	3.14671e+06	3.55262e+06	3.64356e+06	x		x
ENP1_YEAST	5	5	224.36	0.0104907	0.257346	2.19845	Mutated_Mpro	Mpro	55103	Essential nuclear protein 1 OS=Saccharomyces cerevisiae (strain ATCC 204508 / S288c) OX=559292 GN=ENP1 PE=1 SV=1	212212	191558	196116	62355.9	99209.4	111302	x		x
YCFI_YEAST	21	20	1022.88	0.0107244	0.257346	1.44661	Mpro	Mutated_Mpro	171012	Metal resistance protein YCF1 OS=Saccharomyces cerevisiae (strain ATCC 204508 / S288c) OX=559292 GN=YCF1 PE=1 SV=2	1.03177e+06	900745	1.14914e+06	1.54985e+06	1.36118e+06	1.54693e+06	x	x
PHO86_YEAST	7	7	310.52	0.010814	0.257346	2.7313	Mpro	Mutated_Mpro	34860	Inorganic phosphate transporter PHO86 OS=Saccharomyces cerevisiae (strain ATCC 204508 / S288c) OX=559292 GN=PHO86 PE=1 SV=1	381216	535193	489570	1.05122e+06	985318	1.80361e+06	x	x
RS14B_YEAST;RS14A_YEAST	8	8	675.2	0.0108889	0.257346	1.60925	Mutated_Mpro	Mpro	14641	40S ribosomal protein S14-B OS=Saccharomyces cerevisiae (strain ATCC 204508 / S288c) OX=559292 GN=RPS14B PE=1 SV=2	4.46054e+07	4.07923e+07	4.74532e+07	2.33168e+07	2.65576e+07	3.26801e+07	x		x
DBP2_YEAS7	12	10	503.04	0.0110244	0.257346	1.28552	Mpro	Mutated_Mpro	60948	ATP-dependent RNA helicase DBP2 OS=Saccharomyces cerevisiae (strain YJM789) OX=307796 GN=DBP2 PE=3 SV=1	1.08768e+06	899404	1.02412e+06	1.31075e+06	1.27084e+06	1.28939e+06	x	x
HSP82_YEAST	49	9	3233.61	0.0111844	0.257346	1.81763	Mpro	Mutated_Mpro	81356	ATP-dependent molecular chaperone HSP82 OS=Saccharomyces cerevisiae (strain ATCC 204508 / S288c) OX=559292 GN=HSP82 PE=1 SV=1	1.34098e+07	1.06964e+07	1.19231e+07	2.66179e+07	1.79428e+07	2.09273e+07	x	x
ERO1_YEAST	13	13	730.35	0.0113926	0.257346	1.2215	Mpro	Mutated_Mpro	64991	Endoplasmic oxidoreductin-1 OS=Saccharomyces cerevisiae (strain ATCC 204508 / S288c) OX=559292 GN=ERO1 PE=1 SV=1	1.47712e+06	1.58674e+06	1.56451e+06	1.94923e+06	1.74001e+06	1.96433e+06	x	x
EXG1_YEAST	6	6	399.82	0.0115155	0.257346	1.73121	Mutated_Mpro	Mpro	51279	Glucan 1,3-beta-glucosidase I/II OS=Saccharomyces cerevisiae (strain ATCC 204508 / S288c) OX=559292 GN=EXG1 PE=1 SV=1	1.35145e+06	1.65431e+06	1.62053e+06	721673	1.04728e+06	903327	x		x
MCM5_YEAST	9	8	399.66	0.011547	0.257346	1.41449	Mpro	Mutated_Mpro	86357	Minichromosome maintenance protein 5 OS=Saccharomyces cerevisiae (strain ATCC 204508 / S288c) OX=559292 GN=MCM5 PE=1 SV=1	404363	405920	342228	597038	539295	493876	x	x
CBF1_YEAST	11	11	644.26	0.011721	0.257346	2.04491	Mutated_Mpro	Mpro	39364	Centromere-binding protein 1 OS=Saccharomyces cerevisiae (strain ATCC 204508 / S288c) OX=559292 GN=CBF1 PE=1 SV=2	737159	967118	1.07661e+06	377347	421832	560727	x		x
YBT1_YEAST;VMR1_YEAST	26	26	1307.43	0.0118237	0.257346	1.43281	Mpro	Mutated_Mpro	189043	ATP-dependent bile acid permease OS=Saccharomyces cerevisiae (strain ATCC 204508 / S288c) OX=559292 GN=YBT1 PE=1 SV=2	1.43213e+06	1.88674e+06	1.60473e+06	2.45931e+06	2.3209e+06	2.27435e+06	x	x
RL25_YEAST	7	7	481.87	0.0119259	0.257346	1.63173	Mutated_Mpro	Mpro	15748	60S ribosomal protein L25 OS=Saccharomyces cerevisiae (strain ATCC 204508 / S288c) OX=559292 GN=RPL25 PE=1 SV=4	1.69799e+07	1.18324e+07	1.47909e+07	8.81101e+06	8.48348e+06	9.42763e+06	x		x
RS28A_YEAST	4	3	225.64	0.0122444	0.25894	1.81084	Mutated_Mpro	Mpro	7587	40S ribosomal protein S28-A OS=Saccharomyces cerevisiae (strain ATCC 204508 / S288c) OX=559292 GN=RPS28A PE=1 SV=1	3.20854e+06	2.17221e+06	2.36274e+06	1.53487e+06	1.4888e+06	1.25251e+06	x		x
HSP60_YEAST	35	34	2527.85	0.0125342	0.25894	1.54453	Mpro	Mutated_Mpro	60714	Heat shock protein 60, mitochondrial OS=Saccharomyces cerevisiae (strain ATCC 204508 / S288c) OX=559292 GN=HSP60 PE=1 SV=1	7.11636e+07	6.14583e+07	5.77909e+07	1.02366e+08	8.34638e+07	1.08268e+08	x	x
MSRA_YEAST	1	1	31.17	0.0126671	0.25894	2.01936	Mutated_Mpro	Mpro	21127	Peptide methionine sulfoxide reductase OS=Saccharomyces cerevisiae (strain ATCC 204508 / S288c) OX=559292 GN=MXR1 PE=1 SV=1	31668.5	33287.5	39122.5	15960.4	22420.1	13159.9	x		x
BMH2_YEAST	19	4	1151.11	0.012787	0.25894	1.65478	Mutated_Mpro	Mpro	31042	Protein BMH2 OS=Saccharomyces cerevisiae (strain ATCC 204508 / S288c) OX=559292 GN=BMH2 PE=1 SV=3	2.94506e+06	2.09014e+06	2.31889e+06	1.56887e+06	1.32148e+06	1.5538e+06	x		x
RS4A_YEAST	13	13	712.24	0.0128606	0.25894	1.39514	Mutated_Mpro	Mpro	29392	40S ribosomal protein S4-A OS=Saccharomyces cerevisiae (strain ATCC 204508 / S288c) OX=559292 GN=RPS4A PE=1 SV=1	2.48194e+07	2.23917e+07	2.19214e+07	1.49297e+07	1.58492e+07	1.87735e+07	x		x
ENV9_YEAST	1	1	47.73	0.0130524	0.25894	4.43578	Mpro	Mutated_Mpro	37460	Probable oxidoreductase ENV9 OS=Saccharomyces cerevisiae (strain ATCC 204508 / S288c) OX=559292 GN=ENV9 PE=1 SV=1	5847.47	13557	14909.9	58890.4	32660.7	60659.7	x	x
HEM6_YEAST	7	7	376.54	0.0130644	0.25894	3.12393	Mutated_Mpro	Mpro	37688	Oxygen-dependent coproporphyrinogen-III oxidase OS=Saccharomyces cerevisiae (strain ATCC 204508 / S288c) OX=559292 GN=HEM13 PE=1 SV=2	1.80191e+06	1.19201e+06	1.04065e+06	631456	337814	322236	x		x
DSS1_YEAST	1	1	35.25	0.0131034	0.25894	7.8096	Mpro	Mutated_Mpro	110752	Exoribonuclease II, mitochondrial OS=Saccharomyces cerevisiae (strain ATCC 204508 / S288c) OX=559292 GN=DSS1 PE=1 SV=2	7238.25	42956.7	24310	155059	214120	212675	x	x
PMM_YEAST	10	10	600.28	0.0133009	0.25894	1.51324	Mutated_Mpro	Mpro	29045	Phosphomannomutase OS=Saccharomyces cerevisiae (strain ATCC 204508 / S288c) OX=559292 GN=SEC53 PE=1 SV=1	5.04613e+06	4.31951e+06	5.49911e+06	2.84895e+06	3.46952e+06	3.50463e+06	x		x
FET4_YEAST	2	2	59.66	0.0134573	0.25894	5.31486	Mutated_Mpro	Mpro	62752	Low-affinity Fe(2+) transport protein OS=Saccharomyces cerevisiae (strain ATCC 204508 / S288c) OX=559292 GN=FET4 PE=1 SV=2	21769.5	59052.7	33738.5	4030.55	9644.59	7879.67	x		x
DOS2_YEAST	7	7	352.72	0.0136074	0.25894	1.7806	Mutated_Mpro	Mpro	35942	Protein DOS2 OS=Saccharomyces cerevisiae (strain ATCC 204508 / S288c) OX=559292 GN=DOS2 PE=1 SV=1	436582	517794	625763	247567	307312	332542	x		x
TRM2_YEAST	2	2	71.64	0.0136889	0.25894	2.04214	Mpro	Mutated_Mpro	72807	tRNA (uracil(54)-C(5))-methyltransferase OS=Saccharomyces cerevisiae (strain ATCC 204508 / S288c) OX=559292 GN=TRM2 PE=1 SV=2	28577.2	34124.7	24437	76089.7	53372.8	48487.7	x	x
TFB2_YEAST	1	1	26.56	0.013714	0.25894	147.884	Mutated_Mpro	Mpro	58498	General transcription and DNA repair factor IIH subunit TFB2 OS=Saccharomyces cerevisiae (strain ATCC 204508 / S288c) OX=559292 GN=TFB2 PE=1 SV=1	1556.89	2957.03	5528.68	0	0	67.9085	x		x
GSHR_YEAST	14	13	1035.88	0.0140387	0.260097	1.5122	Mpro	Mutated_Mpro	53407	Glutathione reductase OS=Saccharomyces cerevisiae (strain ATCC 204508 / S288c) OX=559292 GN=GLR1 PE=1 SV=2	3.79066e+06	4.68191e+06	4.74034e+06	6.51709e+06	5.95075e+06	7.51269e+06	x	x
EIF2A_YEAST	10	10	637.5	0.0140402	0.260097	1.56148	Mpro	Mutated_Mpro	71260	Eukaryotic translation initiation factor 2A OS=Saccharomyces cerevisiae (strain ATCC 204508 / S288c) OX=559292 GN=YGR054W PE=1 SV=1	1.89767e+06	2.31442e+06	2.46541e+06	3.53235e+06	3.02137e+06	3.87303e+06	x	x
DLDH_YEAST	25	25	1723.39	0.0143031	0.26113	1.46786	Mpro	Mutated_Mpro	53976	Dihydrolipoyl dehydrogenase, mitochondrial OS=Saccharomyces cerevisiae (strain ATCC 204508 / S288c) OX=559292 GN=LPD1 PE=1 SV=1	2.16095e+07	2.16395e+07	2.43457e+07	3.33887e+07	2.82752e+07	3.75559e+07	x	x
C1TM_YEAST	22	19	1142.41	0.0143619	0.26113	1.58057	Mpro	Mutated_Mpro	106151	C-1-tetrahydrofolate synthase, mitochondrial OS=Saccharomyces cerevisiae (strain ATCC 204508 / S288c) OX=559292 GN=MIS1 PE=1 SV=1	1.81129e+06	1.66585e+06	1.59167e+06	3.23485e+06	2.35381e+06	2.42297e+06	x	x
RL15A_YEAST;RL15B_YEAST	7	6	393.44	0.0145641	0.262378	1.6002	Mutated_Mpro	Mpro	24407	60S ribosomal protein L15-A OS=Saccharomyces cerevisiae (strain ATCC 204508 / S288c) OX=559292 GN=RPL15A PE=1 SV=3	1.20477e+07	8.4459e+06	1.03036e+07	6.72809e+06	6.65677e+06	5.86096e+06	x		x
RS12_YEAST	8	8	502.09	0.0149048	0.266074	1.55038	Mutated_Mpro	Mpro	15462	40S ribosomal protein S12 OS=Saccharomyces cerevisiae (strain ATCC 204508 / S288c) OX=559292 GN=RPS12 PE=1 SV=1	2.96935e+07	2.62573e+07	2.4832e+07	1.44533e+07	1.76308e+07	2.00212e+07	x		x
VIP1_YEAST	21	20	879.03	0.0152259	0.269169	1.75696	Mpro	Mutated_Mpro	129674	Inositol hexakisphosphate and diphosphoinositol-pentakisphosphate kinase OS=Saccharomyces cerevisiae (strain ATCC 204508 / S288c) OX=559292 GN=VIP1 PE=1 SV=1	529735	630586	623831	1.25774e+06	822261	1.05468e+06	x	x
COPA_YEAST	37	37	2276.87	0.0153523	0.269169	1.24243	Mpro	Mutated_Mpro	135523	Coatomer subunit alpha OS=Saccharomyces cerevisiae (strain ATCC 204508 / S288c) OX=559292 GN=COP1 PE=1 SV=2	1.18246e+07	1.06914e+07	1.00882e+07	1.28761e+07	1.34804e+07	1.41519e+07	x	x
TNA1_YEAST	4	4	214.21	0.0159259	0.269349	2.54688	Mutated_Mpro	Mpro	60095	High-affinity nicotinic acid transporter OS=Saccharomyces cerevisiae (strain ATCC 204508 / S288c) OX=559292 GN=TNA1 PE=1 SV=1	679923	650215	401841	293512	218128	168400	x		x
PYC2_YEAST	35	10	1881.91	0.016235	0.269349	1.39712	Mpro	Mutated_Mpro	130085	Pyruvate carboxylase 2 OS=Saccharomyces cerevisiae (strain ATCC 204508 / S288c) OX=559292 GN=PYC2 PE=1 SV=2	1.87141e+06	1.86648e+06	2.24955e+06	2.52949e+06	2.7576e+06	3.07811e+06	x	x
ASG1_YEAST	6	6	282.16	0.0163338	0.269349	2.71672	Mutated_Mpro	Mpro	108714	Activator of stress genes 1 OS=Saccharomyces cerevisiae (strain ATCC 204508 / S288c) OX=559292 GN=ASG1 PE=1 SV=1	465156	333946	334337	198224	87164.2	131820	x		x
RS16A_YEAST	8	8	511.61	0.0163581	0.269349	1.53502	Mutated_Mpro	Mpro	15838	40S ribosomal protein S16-A OS=Saccharomyces cerevisiae (strain ATCC 204508 / S288c) OX=559292 GN=RPS16A PE=1 SV=1	8.77306e+06	8.51517e+06	9.63362e+06	4.82397e+06	6.90196e+06	5.81248e+06	x		x
BNI5_YEAST	12	12	638.65	0.0166254	0.269349	1.46726	Mutated_Mpro	Mpro	49664	Bud neck protein 5 OS=Saccharomyces cerevisiae (strain ATCC 204508 / S288c) OX=559292 GN=BNI5 PE=1 SV=1	1.10233e+06	1.07756e+06	1.1839e+06	731793	655623	905140	x		x
PYRX_YEAST	5	4	212.6	0.0167767	0.269349	1.88961	Mutated_Mpro	Mpro	24795	Orotate phosphoribosyltransferase 2 OS=Saccharomyces cerevisiae (strain ATCC 204508 / S288c) OX=559292 GN=URA10 PE=1 SV=3	172590	105944	121357	70768.8	77391.4	63466.3	x		x
YP067_YEAST	2	2	61.53	0.0168586	0.269349	1.68711	Mutated_Mpro	Mpro	22762	Uncharacterized protein YPL067C OS=Saccharomyces cerevisiae (strain ATCC 204508 / S288c) OX=559292 GN=YPL067C PE=1 SV=1	104332	79272.7	112325	57951.5	66550.9	50903.9	x		x
NIT3_YEAST	7	7	323.38	0.0170805	0.269349	1.19829	Mutated_Mpro	Mpro	32529	Omega-amidase NIT3 OS=Saccharomyces cerevisiae (strain ATCC 204508 / S288c) OX=559292 GN=NIT3 PE=1 SV=1	787192	801701	846865	732502	660002	640190	x		x
RL16A_YEAST	11	6	500.22	0.0172063	0.269349	1.82717	Mutated_Mpro	Mpro	22187	60S ribosomal protein L16-A OS=Saccharomyces cerevisiae (strain ATCC 204508 / S288c) OX=559292 GN=RPL16A PE=1 SV=3	5.08604e+06	3.94222e+06	4.02327e+06	3.04611e+06	2.11148e+06	1.98543e+06	x		x
NOP2_YEAST	13	12	716.83	0.0172351	0.269349	1.6585	Mpro	Mutated_Mpro	69769	25S rRNA (cytosine(2870)-C(5))-methyltransferase OS=Saccharomyces cerevisiae (strain ATCC 204508 / S288c) OX=559292 GN=NOP2 PE=1 SV=1	1.73817e+06	1.51887e+06	1.95374e+06	2.64911e+06	2.49153e+06	3.50145e+06	x	x
ILV5_YEAST	17	17	1361.7	0.017293	0.269349	1.53674	Mutated_Mpro	Mpro	44341	Ketol-acid reductoisomerase, mitochondrial OS=Saccharomyces cerevisiae (strain ATCC 204508 / S288c) OX=559292 GN=ILV5 PE=1 SV=1	4.0065e+07	3.60292e+07	4.36724e+07	2.21133e+07	3.07777e+07	2.50445e+07	x		x
HSC82_YEAST	50	10	3380.02	0.0174002	0.269349	1.67462	Mpro	Mutated_Mpro	80850	ATP-dependent molecular chaperone HSC82 OS=Saccharomyces cerevisiae (strain ATCC 204508 / S288c) OX=559292 GN=HSC82 PE=1 SV=4	3.02593e+07	3.69877e+07	3.59919e+07	5.17526e+07	4.98844e+07	7.1249e+07	x	x
RFA2_YEAST	5	5	286.97	0.0174315	0.269349	2.16066	Mutated_Mpro	Mpro	29918	Replication factor A protein 2 OS=Saccharomyces cerevisiae (strain ATCC 204508 / S288c) OX=559292 GN=RFA2 PE=1 SV=1	796532	839964	762682	250147	350005	510241	x		x
PCL6_YEAST	4	4	177.95	0.0174658	0.269349	1.55162	Mutated_Mpro	Mpro	46978	PHO85 cyclin-6 OS=Saccharomyces cerevisiae (strain ATCC 204508 / S288c) OX=559292 GN=PCL6 PE=1 SV=1	127635	101331	95527.3	64531.9	65086.7	79513.4	x		x
GPI11_YEAST	1	1	51.96	0.0175806	0.269349	62.0855	Mpro	Mutated_Mpro	25245	Glycosylphosphatidylinositol anchor biosynthesis protein 11 OS=Saccharomyces cerevisiae (strain ATCC 204508 / S288c) OX=559292 GN=GPI11 PE=1 SV=1	39.3607	419.169	250.604	33681.3	7683.77	2661.92	x	x
PFKA1_YEAST	51	48	3734.97	0.0176975	0.269349	1.42678	Mpro	Mutated_Mpro	107903	ATP-dependent 6-phosphofructokinase subunit alpha OS=Saccharomyces cerevisiae (strain ATCC 204508 / S288c) OX=559292 GN=PFK1 PE=1 SV=1	6.2765e+07	5.83861e+07	5.46458e+07	8.50363e+07	7.14916e+07	9.42956e+07	x	x
FKBP3_YEAST	11	9	651.19	0.0179073	0.269349	1.73611	Mpro	Mutated_Mpro	46525	FK506-binding nuclear protein OS=Saccharomyces cerevisiae (strain ATCC 204508 / S288c) OX=559292 GN=FPR3 PE=1 SV=2	5.19707e+06	5.54477e+06	7.76145e+06	1.19074e+07	9.2411e+06	1.09752e+07	x	x
RS5_YEAST	8	8	654.85	0.0179326	0.269349	1.64145	Mutated_Mpro	Mpro	25023	40S ribosomal protein S5 OS=Saccharomyces cerevisiae (strain ATCC 204508 / S288c) OX=559292 GN=RPS5 PE=1 SV=3	9.79501e+06	6.46464e+06	8.71392e+06	5.0718e+06	4.9825e+06	5.16003e+06	x		x
RV161_YEAST	3	3	94.52	0.0180391	0.269349	1.74874	Mutated_Mpro	Mpro	30232	Reduced viability upon starvation protein 161 OS=Saccharomyces cerevisiae (strain ATCC 204508 / S288c) OX=559292 GN=RVS161 PE=1 SV=1	235543	197033	226571	141968	141375	93583	x		x
SED4_YEAST	5	5	272.21	0.0181059	0.269349	1.57653	Mpro	Mutated_Mpro	114010	Putative guanine nucleotide-exchange factor SED4 OS=Saccharomyces cerevisiae (strain ATCC 204508 / S288c) OX=559292 GN=SED4 PE=1 SV=1	346325	252266	338005	472511	450378	553682	x	x
ADT2_YEAST	23	9	1497.75	0.0183529	0.270971	1.59255	Mpro	Mutated_Mpro	34404	ADP,ATP carrier protein 2 OS=Saccharomyces cerevisiae (strain ATCC 204508 / S288c) OX=559292 GN=PET9 PE=1 SV=2	1.99071e+07	2.50885e+07	2.44506e+07	4.22389e+07	3.0546e+07	3.78117e+07	x	x
PGA3_YEAST	8	8	455.89	0.0185106	0.271238	1.39684	Mpro	Mutated_Mpro	35265	Plasma membrane-associated coenzyme Q6 reductase PGA3 OS=Saccharomyces cerevisiae (strain ATCC 204508 / S288c) OX=559292 GN=PGA3 PE=1 SV=1	843471	830045	731490	1.23758e+06	1.155e+06	966817	x	x
MAK11_YEAST	8	8	301.99	0.0186473	0.271238	1.41287	Mpro	Mutated_Mpro	47261	Protein MAK11 OS=Saccharomyces cerevisiae (strain ATCC 204508 / S288c) OX=559292 GN=MAK11 PE=1 SV=2	415594	423646	449804	524990	592033	704227	x	x
NOP14_YEAST	8	8	318.55	0.0190258	0.272526	1.43599	Mpro	Mutated_Mpro	94244	Nucleolar complex protein 14 OS=Saccharomyces cerevisiae (strain ATCC 204508 / S288c) OX=559292 GN=NOP14 PE=1 SV=1	214888	192989	228430	308115	344308	261308	x	x
DBP5_YEAS7	16	15	965.78	0.0191798	0.272526	1.49022	Mpro	Mutated_Mpro	53840	ATP-dependent RNA helicase DBP5 OS=Saccharomyces cerevisiae (strain YJM789) OX=307796 GN=DBP5 PE=3 SV=1	2.4589e+06	2.16203e+06	2.71388e+06	3.53197e+06	3.18847e+06	4.21005e+06	x	x
RS19A_YEAST;RS19B_YEAST	7	7	390.05	0.0192378	0.272526	1.64478	Mutated_Mpro	Mpro	15907	40S ribosomal protein S19-A OS=Saccharomyces cerevisiae (strain ATCC 204508 / S288c) OX=559292 GN=RPS19A PE=1 SV=2	5.32998e+06	3.79085e+06	3.83337e+06	2.33183e+06	2.9119e+06	2.6322e+06	x		x
HSP74_YEAST	31	14	2180.67	0.019291	0.272526	2.0991	Mpro	Mutated_Mpro	69609	Heat shock protein SSA4 OS=Saccharomyces cerevisiae (strain ATCC 204508 / S288c) OX=559292 GN=SSA4 PE=1 SV=3	2.72589e+06	1.90859e+06	1.74483e+06	5.36056e+06	3.34232e+06	4.68798e+06	x	x
ANR2_YEAST	4	4	239.39	0.019751	0.275753	1.95208	Mutated_Mpro	Mpro	58858	Uncharacterized protein ANR2 OS=Saccharomyces cerevisiae (strain ATCC 204508 / S288c) OX=559292 GN=ANR2 PE=1 SV=1	89576.7	53166.7	68341.6	33264.7	32348.7	42519.8	x		x
BCA1_YEAST	11	9	885.96	0.0200835	0.275753	1.51704	Mutated_Mpro	Mpro	43569	Branched-chain-amino-acid aminotransferase, mitochondrial OS=Saccharomyces cerevisiae (strain ATCC 204508 / S288c) OX=559292 GN=BAT1 PE=1 SV=1	2.67277e+06	2.95743e+06	3.15207e+06	1.60116e+06	2.28698e+06	1.90093e+06	x		x
YL257_YEAST	6	6	520.4	0.020327	0.275753	2.44015	Mutated_Mpro	Mpro	35976	Uncharacterized protein YLR257W OS=Saccharomyces cerevisiae (strain ATCC 204508 / S288c) OX=559292 GN=YLR257W PE=1 SV=1	1.29517e+06	837737	1.17356e+06	295500	456475	603048	x		x
PUR4_YEAST	34	34	1984.79	0.0203309	0.275753	1.14485	Mpro	Mutated_Mpro	148811	Phosphoribosylformylglycinamidine synthase OS=Saccharomyces cerevisiae (strain ATCC 204508 / S288c) OX=559292 GN=ADE6 PE=1 SV=2	7.65346e+06	7.44775e+06	7.84372e+06	8.91727e+06	9.14641e+06	8.20489e+06	x	x
RL19A_YEAST	6	6	496.91	0.0205269	0.275753	1.68568	Mutated_Mpro	Mpro	21691	60S ribosomal protein L19-A OS=Saccharomyces cerevisiae (strain ATCC 204508 / S288c) OX=559292 GN=RPL19A PE=1 SV=1	1.03852e+07	9.79243e+06	1.06934e+07	4.80208e+06	7.83466e+06	5.67702e+06	x		x
SYQ_YEAST	33	33	1691.72	0.0205408	0.275753	1.28942	Mpro	Mutated_Mpro	93075	Glutamine--tRNA ligase OS=Saccharomyces cerevisiae (strain ATCC 204508 / S288c) OX=559292 GN=GLN4 PE=1 SV=2	7.76293e+06	8.22254e+06	7.82978e+06	1.03095e+07	9.06124e+06	1.13371e+07	x	x
SSD1_YEAST	38	38	2306.69	0.0206357	0.275753	1.5142	Mpro	Mutated_Mpro	139869	Protein SSD1 OS=Saccharomyces cerevisiae (strain ATCC 204508 / S288c) OX=559292 GN=SSD1 PE=1 SV=1	5.61678e+06	5.97146e+06	5.18264e+06	9.03911e+06	6.85384e+06	9.50151e+06	x	x
YNB0_YEAST	8	8	311.74	0.0207672	0.275753	2.05917	Mutated_Mpro	Mpro	27463	Uncharacterized phosphatase YNL010W OS=Saccharomyces cerevisiae (strain ATCC 204508 / S288c) OX=559292 GN=YNL010W PE=1 SV=1	753538	736426	984022	328440	553691	319316	x		x
IMB4_YEAST	36	36	2183.89	0.0207832	0.275753	1.36181	Mpro	Mutated_Mpro	122525	Importin subunit beta-4 OS=Saccharomyces cerevisiae (strain ATCC 204508 / S288c) OX=559292 GN=KAP123 PE=1 SV=1	1.4628e+07	1.41826e+07	1.48308e+07	1.73613e+07	1.91947e+07	2.28754e+07	x	x
ADH5_YEAST	6	4	247.36	0.0209607	0.276156	2.39147	Mutated_Mpro	Mpro	37624	Alcohol dehydrogenase 5 OS=Saccharomyces cerevisiae (strain ATCC 204508 / S288c) OX=559292 GN=ADH5 PE=1 SV=1	133922	87421.4	109942	30531.5	63253	44743.2	x		x
TAL1_YEAST	20	19	1260.25	0.0215102	0.276156	1.41239	Mutated_Mpro	Mpro	37013	Transaldolase OS=Saccharomyces cerevisiae (strain ATCC 204508 / S288c) OX=559292 GN=TAL1 PE=1 SV=4	2.90218e+07	2.23147e+07	2.63407e+07	1.65413e+07	1.86126e+07	1.9843e+07	x		x
MG101_YEAST	6	6	254.83	0.0218	0.276156	1.60626	Mutated_Mpro	Mpro	30071	Mitochondrial genome maintenance protein MGM101 OS=Saccharomyces cerevisiae (strain ATCC 204508 / S288c) OX=559292 GN=MGM101 PE=1 SV=1	448063	539934	439774	236593	301204	351085	x		x
ARGI_YEAST	6	6	299.99	0.0218488	0.276156	2.33753	Mpro	Mutated_Mpro	35639	Arginase OS=Saccharomyces cerevisiae (strain ATCC 204508 / S288c) OX=559292 GN=CAR1 PE=1 SV=1	109000	128903	220005	279788	411229	379357	x	x
CCPR_YEAST	6	6	256	0.0219214	0.276156	1.30706	Mutated_Mpro	Mpro	40328	Cytochrome c peroxidase, mitochondrial OS=Saccharomyces cerevisiae (strain ATCC 204508 / S288c) OX=559292 GN=CCP1 PE=1 SV=2	908076	741904	733722	617818	583256	622635	x		x
NAT10_YEAST	21	21	1043.38	0.0219305	0.276156	1.47602	Mpro	Mutated_Mpro	119273	RNA cytidine acetyltransferase OS=Saccharomyces cerevisiae (strain ATCC 204508 / S288c) OX=559292 GN=KRE33 PE=1 SV=1	861263	1.10654e+06	858738	1.3221e+06	1.58038e+06	1.26953e+06	x	x
PROB_YEAST	11	10	566.49	0.0220366	0.276156	1.57064	Mpro	Mutated_Mpro	47133	Glutamate 5-kinase OS=Saccharomyces cerevisiae (strain ATCC 204508 / S288c) OX=559292 GN=PRO1 PE=1 SV=2	1.16086e+06	1.06856e+06	1.20745e+06	1.4467e+06	1.79463e+06	2.15674e+06	x	x
ATPO_YEAST	10	9	576.3	0.0220535	0.276156	1.34912	Mutated_Mpro	Mpro	22800	ATP synthase subunit 5, mitochondrial OS=Saccharomyces cerevisiae (strain ATCC 204508 / S288c) OX=559292 GN=ATP5 PE=1 SV=1	1.4985e+06	1.30824e+06	1.48836e+06	1.13799e+06	1.12832e+06	917316	x		x
SGM1_YEAST	1	1	34.2	0.0220951	0.276156	93.3319	Mutated_Mpro	Mpro	81122	Protein SGM1 OS=Saccharomyces cerevisiae (strain ATCC 204508 / S288c) OX=559292 GN=SGM1 PE=1 SV=1	9986.78	3518.87	4299.29	0	190.77	0	x		x
TYW1_YEAST	6	6	273.42	0.0224099	0.276156	1.89622	Mutated_Mpro	Mpro	89748	S-adenosyl-L-methionine-dependent tRNA 4-demethylwyosine synthase OS=Saccharomyces cerevisiae (strain ATCC 204508 / S288c) OX=559292 GN=TYW1 PE=1 SV=1	406724	284663	291808	221348	155983	141172	x		x
ATC6_YEAST	30	29	1680.92	0.0226373	0.276156	1.17218	Mpro	Mutated_Mpro	135182	Manganese-transporting ATPase 1 OS=Saccharomyces cerevisiae (strain ATCC 204508 / S288c) OX=559292 GN=SPF1 PE=1 SV=1	6.07858e+06	5.31624e+06	5.75926e+06	6.95122e+06	6.69848e+06	6.45794e+06	x	x
EFTU_YEAST	16	16	1098.41	0.0226798	0.276156	1.33264	Mpro	Mutated_Mpro	47942	Elongation factor Tu, mitochondrial OS=Saccharomyces cerevisiae (strain ATCC 204508 / S288c) OX=559292 GN=TUF1 PE=1 SV=1	6.77818e+06	6.78281e+06	6.6858e+06	9.02568e+06	7.77655e+06	1.01794e+07	x	x
ALDH4_YEAST;ALDHY_YEASX	28	26	2388.53	0.0227236	0.276156	1.39534	Mpro	Mutated_Mpro	56688	Potassium-activated aldehyde dehydrogenase, mitochondrial OS=Saccharomyces cerevisiae (strain ATCC 204508 / S288c) OX=559292 GN=ALD4 PE=1 SV=2	1.05974e+08	8.04367e+07	9.31946e+07	1.20271e+08	1.42237e+08	1.27636e+08	x	x
PBP4_YEAST	3	3	152.64	0.0229004	0.276156	2.7307	Mutated_Mpro	Mpro	19869	Protein PBP4 OS=Saccharomyces cerevisiae (strain ATCC 204508 / S288c) OX=559292 GN=PBP4 PE=1 SV=1	138110	78075.5	92106.9	53301.6	35598.8	23998.3	x		x
PUS4_YEAST	3	3	97.92	0.0229231	0.276156	2.44775	Mpro	Mutated_Mpro	45245	tRNA pseudouridine synthase 4 OS=Saccharomyces cerevisiae (strain ATCC 204508 / S288c) OX=559292 GN=PUS4 PE=1 SV=1	51342.3	23402.1	40458.3	74031.4	108530	99426.6	x	x
IES4_YEAST	1	1	35.33	0.0236094	0.279303	4.69127	Mutated_Mpro	Mpro	13084	Ino eighty subunit 4 OS=Saccharomyces cerevisiae (strain ATCC 204508 / S288c) OX=559292 GN=IES4 PE=1 SV=1	27994.3	22639.5	29256.2	7180.73	1814.37	8034.41	x		x
BOI2_YEAST	8	7	365.31	0.0236357	0.279303	1.42283	Mutated_Mpro	Mpro	115618	Protein BOI2 OS=Saccharomyces cerevisiae (strain ATCC 204508 / S288c) OX=559292 GN=BOI2 PE=1 SV=1	375971	367203	310551	274809	255402	210373	x		x
ACS1_YEAST	22	21	1412.11	0.0240217	0.279303	1.78704	Mpro	Mutated_Mpro	79091	Acetyl-coenzyme A synthetase 1 OS=Saccharomyces cerevisiae (strain ATCC 204508 / S288c) OX=559292 GN=ACS1 PE=1 SV=2	6.61364e+06	5.54056e+06	4.29031e+06	1.02721e+07	1.12489e+07	7.86601e+06	x	x
AIP1_YEAST	21	21	1491.76	0.0243415	0.279303	1.36527	Mpro	Mutated_Mpro	67284	Actin-interacting protein 1 OS=Saccharomyces cerevisiae (strain ATCC 204508 / S288c) OX=559292 GN=AIP1 PE=1 SV=1	9.51064e+06	8.84377e+06	8.47836e+06	1.32723e+07	1.03422e+07	1.30195e+07	x	x
SDS24_YEAS7	9	9	533.24	0.0243615	0.279303	1.38994	Mpro	Mutated_Mpro	57151	Protein SDS24 OS=Saccharomyces cerevisiae (strain YJM789) OX=307796 GN=SDS24 PE=3 SV=1	1.24844e+06	1.57144e+06	1.69306e+06	2.20485e+06	2.03633e+06	2.03152e+06	x	x
XPO1_YEAST	30	28	1543.11	0.0245368	0.279303	1.34935	Mpro	Mutated_Mpro	124025	Exportin-1 OS=Saccharomyces cerevisiae (strain ATCC 204508 / S288c) OX=559292 GN=CRM1 PE=1 SV=1	4.71491e+06	3.78882e+06	3.70232e+06	5.89533e+06	5.15031e+06	5.42454e+06	x	x
LCB2_YEAST	11	11	472.15	0.0246448	0.279303	1.2828	Mpro	Mutated_Mpro	63070	Serine palmitoyltransferase 2 OS=Saccharomyces cerevisiae (strain ATCC 204508 / S288c) OX=559292 GN=LCB2 PE=1 SV=1	1.01263e+06	1.04479e+06	1.20166e+06	1.41423e+06	1.27082e+06	1.4957e+06	x	x
CTR1_YEAST	4	4	134.54	0.0246557	0.279303	2.86697	Mutated_Mpro	Mpro	44412	Copper transport protein CTR1 OS=Saccharomyces cerevisiae (strain ATCC 204508 / S288c) OX=559292 GN=CTR1 PE=1 SV=1	257086	280356	256473	43996.3	113365	119557	x		x
CIAO1_YEAST	1	1	49.61	0.024714	0.279303	1.88608	Mpro	Mutated_Mpro	37251	Cytosolic iron-sulfur protein assembly protein 1 OS=Saccharomyces cerevisiae (strain ATCC 204508 / S288c) OX=559292 GN=CIA1 PE=1 SV=1	44967.3	55178.5	57566.6	70958.3	119165	107335	x	x
HXKG_YEAST	18	17	1486.09	0.0247453	0.279303	1.235	Mutated_Mpro	Mpro	55342	Glucokinase-1 OS=Saccharomyces cerevisiae (strain ATCC 204508 / S288c) OX=559292 GN=GLK1 PE=1 SV=1	1.74118e+07	1.73256e+07	2.01034e+07	1.37933e+07	1.52996e+07	1.53124e+07	x		x
SEC13_YEAST	10	10	664.83	0.0247489	0.279303	1.22675	Mutated_Mpro	Mpro	33023	Protein transport protein SEC13 OS=Saccharomyces cerevisiae (strain ATCC 204508 / S288c) OX=559292 GN=SEC13 PE=1 SV=1	7.09084e+06	6.21421e+06	7.33844e+06	5.50167e+06	5.91924e+06	5.40682e+06	x		x
GTO2_YEAST	4	4	157.35	0.0252358	0.283159	2.46779	Mpro	Mutated_Mpro	43247	Glutathione S-transferase omega-like 2 OS=Saccharomyces cerevisiae (strain ATCC 204508 / S288c) OX=559292 GN=ECM4 PE=1 SV=1	23208.8	46030	52745.1	93994.8	120669	86368.1	x	x
RS30A_YEAST	1	1	46.14	0.025379	0.283159	1.82831	Mutated_Mpro	Mpro	7114	40S ribosomal protein S30-A OS=Saccharomyces cerevisiae (strain ATCC 204508 / S288c) OX=559292 GN=RPS30A PE=1 SV=1	235755	158282	247610	134390	119419	97142.9	x		x
2A5D_YEAST	7	7	304.92	0.0258951	0.283666	1.32624	Mpro	Mutated_Mpro	85282	Serine/threonine-protein phosphatase 2A 56 kDa regulatory subunit delta isoform OS=Saccharomyces cerevisiae (strain ATCC 204508 / S288c) OX=559292 GN=RTS1 PE=1 SV=2	1.19755e+06	1.23299e+06	1.50919e+06	1.87907e+06	1.65013e+06	1.69582e+06	x	x
PRS10_YEAST	14	13	764.33	0.0259913	0.283666	1.17359	Mpro	Mutated_Mpro	49378	26S proteasome subunit RPT4 OS=Saccharomyces cerevisiae (strain ATCC 204508 / S288c) OX=559292 GN=RPT4 PE=1 SV=4	1.32313e+06	1.34387e+06	1.22865e+06	1.55625e+06	1.41583e+06	1.59983e+06	x	x
YL179_YEAST	7	7	400.01	0.0262479	0.283666	1.84921	Mutated_Mpro	Mpro	22137	Uncharacterized protein YLR179C OS=Saccharomyces cerevisiae (strain ATCC 204508 / S288c) OX=559292 GN=YLR179C PE=1 SV=1	1.29919e+06	1.07099e+06	1.42371e+06	491653	697018	862960	x		x
AGP2_YEAST	1	1	53.84	0.02639	0.283666	2.59978	Mpro	Mutated_Mpro	67218	General amino acid permease AGP2 OS=Saccharomyces cerevisiae (strain ATCC 204508 / S288c) OX=559292 GN=AGP2 PE=1 SV=1	45492	27715.1	29887.2	125260	57885.2	84877	x	x
GFA1_YEAST	24	24	1554.76	0.0264343	0.283666	1.31778	Mpro	Mutated_Mpro	79996	Glutamine--fructose-6-phosphate aminotransferase [isomerizing] OS=Saccharomyces cerevisiae (strain ATCC 204508 / S288c) OX=559292 GN=GFA1 PE=1 SV=4	8.46161e+06	7.82709e+06	8.94083e+06	9.66623e+06	1.13518e+07	1.2229e+07	x	x
RL18A_YEAST	9	8	419.37	0.0265996	0.283666	1.46545	Mutated_Mpro	Mpro	20551	60S ribosomal protein L18-A OS=Saccharomyces cerevisiae (strain ATCC 204508 / S288c) OX=559292 GN=RPL18A PE=1 SV=1	1.90302e+07	1.76012e+07	2.49912e+07	1.40501e+07	1.44999e+07	1.35004e+07	x		x
SGD1_YEAST	3	3	96.56	0.0266111	0.283666	1.78402	Mutated_Mpro	Mpro	102789	Suppressor of glycerol defect protein 1 OS=Saccharomyces cerevisiae (strain ATCC 204508 / S288c) OX=559292 GN=SGD1 PE=1 SV=1	22015.3	21161	22321.4	8843.28	11551	16319.2	x		x
PEP8_YEAST	8	8	401.26	0.0266375	0.283666	1.68559	Mpro	Mutated_Mpro	42520	Carboxypeptidase Y-deficient protein 8 OS=Saccharomyces cerevisiae (strain ATCC 204508 / S288c) OX=559292 GN=PEP8 PE=1 SV=2	288326	403903	483837	606743	666474	709153	x	x
DCP2_YEAST;DCP2_YEAS7	11	11	409.2	0.0267423	0.283666	1.76321	Mutated_Mpro	Mpro	108600	m7GpppN-mRNA hydrolase OS=Saccharomyces cerevisiae (strain ATCC 204508 / S288c) OX=559292 GN=DCP2 PE=1 SV=1	205060	297007	343229	174186	154402	150819	x		x
EXO84_YEAST	3	3	106.98	0.026869	0.283666	2.06123	Mutated_Mpro	Mpro	85485	Exocyst complex component EXO84 OS=Saccharomyces cerevisiae (strain ATCC 204508 / S288c) OX=559292 GN=EXO84 PE=1 SV=1	30382.5	37251.7	21723.3	13268.3	18525.7	11557.4	x		x
TCTP_YEAST	8	8	442.56	0.0271345	0.284937	1.5133	Mutated_Mpro	Mpro	18729	Translationally-controlled tumor protein homolog OS=Saccharomyces cerevisiae (strain ATCC 204508 / S288c) OX=559292 GN=TMA19 PE=1 SV=1	8.03712e+06	5.41645e+06	6.16422e+06	4.28064e+06	4.48139e+06	4.20158e+06	x		x
RL2A_YEAST	12	12	778.51	0.0272905	0.285051	1.38701	Mutated_Mpro	Mpro	27392	60S ribosomal protein L2-A OS=Saccharomyces cerevisiae (strain ATCC 204508 / S288c) OX=559292 GN=RPL2A PE=1 SV=1	2.13916e+07	1.87373e+07	2.45456e+07	1.52601e+07	1.71566e+07	1.42118e+07	x		x
EI2BE_YEAST	16	16	932.37	0.0276875	0.286211	1.27064	Mpro	Mutated_Mpro	81110	Translation initiation factor eIF-2B subunit epsilon OS=Saccharomyces cerevisiae (strain ATCC 204508 / S288c) OX=559292 GN=GCD6 PE=1 SV=1	1.70389e+06	1.92181e+06	1.95388e+06	2.30974e+06	2.16398e+06	2.61593e+06	x	x
HRI1_YEAS1;HRI1_YEASA	10	10	449.74	0.0276931	0.286211	1.29575	Mutated_Mpro	Mpro	27512	Protein HRI1 OS=Saccharomyces cerevisiae (strain RM11-1a) OX=285006 GN=HRI1 PE=3 SV=1	4.62278e+06	3.6621e+06	4.06765e+06	3.15822e+06	2.99896e+06	3.37594e+06	x		x
RFC1_YEAST	12	12	555.95	0.0280042	0.287912	1.65189	Mpro	Mutated_Mpro	94844	Replication factor C subunit 1 OS=Saccharomyces cerevisiae (strain ATCC 204508 / S288c) OX=559292 GN=RFC1 PE=1 SV=1	860316	585194	750296	1.35327e+06	985517	1.28845e+06	x	x
GDE1_YEAST	12	11	595.82	0.0281764	0.288173	1.80887	Mpro	Mutated_Mpro	137928	Glycerophosphocholine phosphodiesterase GDE1 OS=Saccharomyces cerevisiae (strain ATCC 204508 / S288c) OX=559292 GN=GDE1 PE=1 SV=1	197871	240931	245786	365241	327333	545760	x	x
NCL1_YEAST	15	15	778.53	0.0284215	0.289014	1.24673	Mpro	Mutated_Mpro	77830	Multisite-specific tRNA:(cytosine-C(5))-methyltransferase OS=Saccharomyces cerevisiae (strain ATCC 204508 / S288c) OX=559292 GN=NCL1 PE=1 SV=1	1.77267e+06	1.77054e+06	1.77751e+06	2.14619e+06	1.99913e+06	2.48816e+06	x	x
SAR1_YEAST	8	8	426.45	0.0292048	0.289014	2.90679	Mutated_Mpro	Mpro	21437	Small COPII coat GTPase SAR1 OS=Saccharomyces cerevisiae (strain ATCC 204508 / S288c) OX=559292 GN=SAR1 PE=1 SV=1	6.9111e+06	2.94051e+06	3.53909e+06	1.1553e+06	2.03575e+06	1.41565e+06	x		x
CBF5_YEAST	15	15	903.36	0.0294348	0.289014	1.28685	Mpro	Mutated_Mpro	54671	H/ACA ribonucleoprotein complex subunit CBF5 OS=Saccharomyces cerevisiae (strain ATCC 204508 / S288c) OX=559292 GN=CBF5 PE=1 SV=1	5.58296e+06	5.56523e+06	6.63728e+06	7.03485e+06	7.51695e+06	8.33544e+06	x	x
RL17A_YEAST	8	1	565.11	0.0294688	0.289014	1.6428	Mutated_Mpro	Mpro	20537	60S ribosomal protein L17-A OS=Saccharomyces cerevisiae (strain ATCC 204508 / S288c) OX=559292 GN=RPL17A PE=1 SV=4	1.94616e+06	1.30753e+06	2.05038e+06	1.10072e+06	1.10238e+06	1.02558e+06	x		x
PROF_YEAST	3	3	192.01	0.0295604	0.289014	1.28887	Mutated_Mpro	Mpro	13669	Profilin OS=Saccharomyces cerevisiae (strain ATCC 204508 / S288c) OX=559292 GN=PFY1 PE=1 SV=2	2.86382e+06	2.53966e+06	3.11221e+06	2.04624e+06	2.15161e+06	2.40925e+06	x		x
RRP1_YEAST	6	6	226.7	0.0296941	0.289014	6.80623	Mutated_Mpro	Mpro	33182	Ribosomal RNA-processing protein 1 OS=Saccharomyces cerevisiae (strain ATCC 204508 / S288c) OX=559292 GN=RRP1 PE=1 SV=2	2.10293e+06	403396	616593	176786	156776	125271	x		x
LYS4_YEAST	9	9	441.21	0.0299482	0.289014	1.43921	Mpro	Mutated_Mpro	75104	Homoaconitase, mitochondrial OS=Saccharomyces cerevisiae (strain ATCC 204508 / S288c) OX=559292 GN=LYS4 PE=1 SV=1	296115	405130	402629	487780	530826	570097	x	x
H3_YEAST	8	8	364.28	0.0299673	0.289014	2.53694	Mutated_Mpro	Mpro	15347	Histone H3 OS=Saccharomyces cerevisiae (strain ATCC 204508 / S288c) OX=559292 GN=HHT1 PE=1 SV=2	4.09629e+06	2.24411e+06	2.18299e+06	1.43406e+06	755734	1.16992e+06	x		x
FIMB_YEAST	23	22	1519.16	0.0299823	0.289014	1.16695	Mpro	Mutated_Mpro	71728	Fimbrin OS=Saccharomyces cerevisiae (strain ATCC 204508 / S288c) OX=559292 GN=SAC6 PE=1 SV=1	5.81058e+06	5.0318e+06	5.48535e+06	6.15958e+06	6.62401e+06	6.2701e+06	x	x
NOP8_YEAST	5	5	188.47	0.0299965	0.289014	1.97088	Mpro	Mutated_Mpro	56930	60S ribosome subunit biogenesis protein NOP8 OS=Saccharomyces cerevisiae (strain ATCC 204508 / S288c) OX=559292 GN=NOP8 PE=1 SV=1	64029.4	36185.2	48847.6	75382.5	102028	116373	x	x
EF2_YEAST	51	51	3907.36	0.0300222	0.289014	1.29451	Mpro	Mutated_Mpro	93230	Elongation factor 2 OS=Saccharomyces cerevisiae (strain ATCC 204508 / S288c) OX=559292 GN=EFT1 PE=1 SV=1	2.12421e+08	2.20414e+08	2.06078e+08	3.17883e+08	2.52305e+08	2.56888e+08	x	x
FCF2_YEAST	1	1	40.89	0.0300248	0.289014	5.0225	Mutated_Mpro	Mpro	25620	rRNA-processing protein FCF2 OS=Saccharomyces cerevisiae (strain ATCC 204508 / S288c) OX=559292 GN=FCF2 PE=1 SV=1	10565.5	25144.1	8103.46	1363.57	4404.2	2955.59	x		x
IMDH2_YEAST;IMDH1_YEAST	15	4	1011.28	0.0308744	0.295742	3.08143	Mpro	Mutated_Mpro	56494	Inosine-5'-monophosphate dehydrogenase 2 OS=Saccharomyces cerevisiae (strain ATCC 204508 / S288c) OX=559292 GN=IMD2 PE=1 SV=1	147167	145777	258610	491901	338984	868687	x	x
GAS3_YEAST	6	6	332.27	0.0310409	0.295894	2.07837	Mpro	Mutated_Mpro	56758	Probable 1,3-beta-glucanosyltransferase GAS3 OS=Saccharomyces cerevisiae (strain ATCC 204508 / S288c) OX=559292 GN=GAS3 PE=1 SV=1	569690	493947	459103	1.44534e+06	714725	1.00475e+06	x	x
GIN4_YEAST	11	11	474.28	0.0312243	0.295977	1.36533	Mutated_Mpro	Mpro	129779	Serine/threonine-protein kinase GIN4 OS=Saccharomyces cerevisiae (strain ATCC 204508 / S288c) OX=559292 GN=GIN4 PE=1 SV=1	255154	314407	301237	199946	193920	243927	x		x
SPT16_YEAST	28	27	1596.45	0.0313511	0.295977	1.20084	Mpro	Mutated_Mpro	118557	FACT complex subunit SPT16 OS=Saccharomyces cerevisiae (strain ATCC 204508 / S288c) OX=559292 GN=SPT16 PE=1 SV=1	6.76807e+06	6.33635e+06	5.74412e+06	7.51717e+06	7.15698e+06	7.95996e+06	x	x
NSA1_YEAST;NSA1_YEAS7	10	10	445.9	0.0321723	0.30169	1.27921	Mpro	Mutated_Mpro	51874	Ribosome biogenesis protein NSA1 OS=Saccharomyces cerevisiae (strain ATCC 204508 / S288c) OX=559292 GN=NSA1 PE=1 SV=1	544729	589885	486876	745613	704516	624094	x	x
RLA2_YEAST	5	5	362.42	0.0323945	0.30169	1.27437	Mutated_Mpro	Mpro	10739	60S acidic ribosomal protein P2-alpha OS=Saccharomyces cerevisiae (strain ATCC 204508 / S288c) OX=559292 GN=RPP2A PE=1 SV=1	5.09908e+06	4.04808e+06	4.87631e+06	3.53663e+06	3.81506e+06	3.65255e+06	x		x
YHH7_YEAST	2	2	101.32	0.0325519	0.30169	5.6568	Mpro	Mutated_Mpro	44207	UPF0744 protein YSC83 OS=Saccharomyces cerevisiae (strain ATCC 204508 / S288c) OX=559292 GN=YSC83 PE=1 SV=1	1587.1	2044.89	14187.9	29997.9	38157.5	32648.1	x	x
PSA5_YEAST	7	6	369.18	0.0325708	0.30169	1.39235	Mutated_Mpro	Mpro	28599	Proteasome subunit alpha type-5 OS=Saccharomyces cerevisiae (strain ATCC 204508 / S288c) OX=559292 GN=PUP2 PE=1 SV=2	1.52138e+06	1.7067e+06	2.03793e+06	1.30582e+06	1.35061e+06	1.12569e+06	x		x
TPM2_YEAST	8	8	379.69	0.0331881	0.305671	2.49786	Mutated_Mpro	Mpro	19081	Tropomyosin-2 OS=Saccharomyces cerevisiae (strain ATCC 204508 / S288c) OX=559292 GN=TPM2 PE=1 SV=1	1.43567e+06	844807	631879	494631	349571	321736	x		x
GPN1_YEAST	8	8	399.15	0.0333119	0.305671	1.26627	Mpro	Mutated_Mpro	43167	GPN-loop GTPase 1 OS=Saccharomyces cerevisiae (strain ATCC 204508 / S288c) OX=559292 GN=NPA3 PE=1 SV=1	1.01687e+06	1.21414e+06	1.24156e+06	1.5546e+06	1.35655e+06	1.48608e+06	x	x
SYRC_YEAST	33	32	1737.62	0.0335951	0.306836	1.22941	Mpro	Mutated_Mpro	69481	Arginine--tRNA ligase, cytoplasmic OS=Saccharomyces cerevisiae (strain ATCC 204508 / S288c) OX=559292 GN=YDR341C PE=1 SV=1	9.22413e+06	9.89246e+06	1.05132e+07	1.15879e+07	1.14e+07	1.34391e+07	x	x
ASNS2_YEAST	17	12	1145.46	0.0342516	0.310553	1.2007	Mpro	Mutated_Mpro	64552	Asparagine synthetase [glutamine-hydrolyzing] 2 OS=Saccharomyces cerevisiae (strain ATCC 204508 / S288c) OX=559292 GN=ASN2 PE=1 SV=2	4.85608e+06	5.31879e+06	5.55701e+06	6.13627e+06	5.9319e+06	6.82114e+06	x	x
CYC8_YEAST	10	10	558.4	0.0343184	0.310553	2.72323	Mutated_Mpro	Mpro	107136	General transcriptional corepressor CYC8 OS=Saccharomyces cerevisiae (strain ATCC 204508 / S288c) OX=559292 GN=CYC8 PE=1 SV=2	1.12749e+06	540707	440073	262209	281085	230885	x		x
RS8A_YEAST	8	8	836.58	0.0351531	0.316647	1.49825	Mutated_Mpro	Mpro	22476	40S ribosomal protein S8-A OS=Saccharomyces cerevisiae (strain ATCC 204508 / S288c) OX=559292 GN=RPS8A PE=1 SV=1	7.72297e+07	6.23614e+07	7.69862e+07	5.38848e+07	5.24802e+07	3.8188e+07	x		x
RRB1_YEAST	12	12	607.84	0.0355656	0.318257	1.3846	Mpro	Mutated_Mpro	57226	Ribosome assembly protein RRB1 OS=Saccharomyces cerevisiae (strain ATCC 204508 / S288c) OX=559292 GN=RRB1 PE=1 SV=1	1.48355e+06	1.70591e+06	2.03064e+06	2.66879e+06	2.22087e+06	2.33806e+06	x	x
YJR1_YEAST	6	6	371.33	0.0360737	0.318257	1.22239	Mpro	Mutated_Mpro	42930	Cell wall protein YJL171C OS=Saccharomyces cerevisiae (strain ATCC 204508 / S288c) OX=559292 GN=YJL171C PE=1 SV=2	2.57879e+06	2.32742e+06	2.17771e+06	2.90249e+06	2.66841e+06	3.08842e+06	x	x
OMS1_YEAST	1	1	40.38	0.0361047	0.318257	39.1701	Mpro	Mutated_Mpro	55554	Methyltransferase OMS1, mitochondrial OS=Saccharomyces cerevisiae (strain ATCC 204508 / S288c) OX=559292 GN=OMS1 PE=1 SV=1	0	129.251	0	1545.44	452.163	3065.19	x	x
CP51_YEAST	9	9	426.55	0.0363369	0.318257	2.02644	Mutated_Mpro	Mpro	60681	Lanosterol 14-alpha demethylase OS=Saccharomyces cerevisiae (strain ATCC 204508 / S288c) OX=559292 GN=ERG11 PE=1 SV=1	3.88361e+06	3.97743e+06	3.8411e+06	1.4873e+06	1.33311e+06	2.95431e+06	x		x
SEC18_YEAST	23	20	1117.7	0.0365808	0.318257	1.23795	Mpro	Mutated_Mpro	84004	Vesicular-fusion protein SEC18 OS=Saccharomyces cerevisiae (strain ATCC 204508 / S288c) OX=559292 GN=SEC18 PE=1 SV=2	2.1407e+06	2.18362e+06	2.44332e+06	2.71457e+06	2.57025e+06	3.09316e+06	x	x
GBP2_YEAST	2	2	62.14	0.0367648	0.318257	4.4514	Mutated_Mpro	Mpro	48699	Single-strand telomeric DNA-binding protein GBP2 OS=Saccharomyces cerevisiae (strain ATCC 204508 / S288c) OX=559292 GN=GBP2 PE=1 SV=1	595364	159596	179514	67187.7	66510.2	76230.2	x		x
HUT1_YEAST	1	1	27.38	0.0370262	0.318257	6.91027	Mpro	Mutated_Mpro	38050	UDP-galactose transporter homolog 1 OS=Saccharomyces cerevisiae (strain ATCC 204508 / S288c) OX=559292 GN=HUT1 PE=1 SV=1	4350.13	44867.7	20701.3	110366	125611	247183	x	x
UBP16_YEAST	1	1	38.9	0.0370625	0.318257	35.8939	Mpro	Mutated_Mpro	56885	Ubiquitin carboxyl-terminal hydrolase 16 OS=Saccharomyces cerevisiae (strain ATCC 204508 / S288c) OX=559292 GN=UBP16 PE=1 SV=1	1157.34	17.9606	782.998	39524.2	7987.15	22779.7	x	x
URB2_YEAST	7	7	277.18	0.0372616	0.318257	1.16954	Mpro	Mutated_Mpro	135032	Nucleolar pre-ribosomal-associated protein 2 OS=Saccharomyces cerevisiae (strain ATCC 204508 / S288c) OX=559292 GN=URB2 PE=1 SV=1	106853	125153	114490	138574	137885	128783	x	x
MOG1_YEAST	4	4	185.43	0.0373136	0.318257	1.37493	Mutated_Mpro	Mpro	24292	Nuclear import protein MOG1 OS=Saccharomyces cerevisiae (strain ATCC 204508 / S288c) OX=559292 GN=MOG1 PE=1 SV=1	188273	205275	205141	159032	159441	116960	x		x
SEC62_YEAST	4	4	153.37	0.0373311	0.318257	1.87722	Mpro	Mutated_Mpro	31327	Translocation protein SEC62 OS=Saccharomyces cerevisiae (strain ATCC 204508 / S288c) OX=559292 GN=SEC62 PE=1 SV=2	171335	137417	216218	412194	331841	241447	x	x
HSP26_YEAST	12	12	713.38	0.037346	0.318257	1.47595	Mutated_Mpro	Mpro	23865	Heat shock protein 26 OS=Saccharomyces cerevisiae (strain ATCC 204508 / S288c) OX=559292 GN=HSP26 PE=1 SV=3	1.52842e+07	1.46199e+07	1.35858e+07	8.2017e+06	1.24142e+07	8.84967e+06	x		x
RL7B_YEAST	14	1	929.35	0.0374387	0.318257	1.78792	Mutated_Mpro	Mpro	27679	60S ribosomal protein L7-B OS=Saccharomyces cerevisiae (strain ATCC 204508 / S288c) OX=559292 GN=RPL7B PE=1 SV=3	511142	380111	331177	291684	180352	211681	x		x
FAT2_YEAST	16	15	854.4	0.0380528	0.322083	1.5912	Mpro	Mutated_Mpro	60450	Peroxisomal-coenzyme A synthetase OS=Saccharomyces cerevisiae (strain ATCC 204508 / S288c) OX=559292 GN=PCS60 PE=1 SV=1	1.45684e+06	2.20863e+06	1.48046e+06	2.50589e+06	2.51484e+06	3.16747e+06	x	x
RL34A_YEAST	4	4	125.17	0.0382928	0.322723	3.18902	Mutated_Mpro	Mpro	13631	60S ribosomal protein L34-A OS=Saccharomyces cerevisiae (strain ATCC 204508 / S288c) OX=559292 GN=RPL34A PE=1 SV=1	3.97672e+06	1.62186e+06	1.44371e+06	961936	593620	652737	x		x
NOL10_YEAST	6	6	304.65	0.0389161	0.323745	1.31268	Mutated_Mpro	Mpro	81684	Ribosome biogenesis protein ENP2 OS=Saccharomyces cerevisiae (strain ATCC 204508 / S288c) OX=559292 GN=ENP2 PE=1 SV=2	485834	398114	452232	316801	313424	387674	x		x
PAR32_YEAST	4	4	252.16	0.0389461	0.323745	1.81403	Mutated_Mpro	Mpro	31867	Protein PAR32 OS=Saccharomyces cerevisiae (strain ATCC 204508 / S288c) OX=559292 GN=PAR32 PE=1 SV=1	527924	376615	361992	185843	200530	311812	x		x
RGA2_YEAST	2	2	96.41	0.0390167	0.323745	2.05647	Mpro	Mutated_Mpro	113221	Rho-type GTPase-activating protein 2 OS=Saccharomyces cerevisiae (strain ATCC 204508 / S288c) OX=559292 GN=RGA2 PE=1 SV=1	48976.8	29324	61142.7	109242	103244	74275.2	x	x
TMA20_YEAST	3	3	108.67	0.0390779	0.323745	1.68375	Mutated_Mpro	Mpro	20265	Translation machinery-associated protein 20 OS=Saccharomyces cerevisiae (strain ATCC 204508 / S288c) OX=559292 GN=TMA20 PE=1 SV=1	259112	293208	377513	184312	225933	141993	x		x
VEL1_YEAS7	1	1	34.45	0.0392384	0.323745	1.86307	Mutated_Mpro	Mpro	22193	Protein VEL1 OS=Saccharomyces cerevisiae (strain YJM789) OX=307796 GN=VEL1 PE=3 SV=1	570764	577605	328830	232800	290586	269499	x		x
SOL2_YEAST	6	4	205.5	0.0395473	0.324343	1.5953	Mutated_Mpro	Mpro	34480	6-phosphogluconolactonase-like protein 2 OS=Saccharomyces cerevisiae (strain ATCC 204508 / S288c) OX=559292 GN=SOL2 PE=1 SV=2	216847	227976	236772	108433	130661	188157	x		x
HS104_YEAST	48	45	3223.23	0.0396412	0.324343	1.9148	Mpro	Mutated_Mpro	101972	Heat shock protein 104 OS=Saccharomyces cerevisiae (strain ATCC 204508 / S288c) OX=559292 GN=HSP104 PE=1 SV=2	4.61541e+07	3.87004e+07	3.93459e+07	9.98901e+07	5.20401e+07	8.58889e+07	x	x
PEX11_YEAST	5	5	207.21	0.0398563	0.32475	1.57258	Mutated_Mpro	Mpro	26858	Peroxisomal membrane protein PMP27 OS=Saccharomyces cerevisiae (strain ATCC 204508 / S288c) OX=559292 GN=PEX11 PE=1 SV=2	244584	329336	367059	197385	229983	170999	x		x
APC1_YEAST	1	1	29.74	0.0403431	0.326221	8.88256	Mutated_Mpro	Mpro	196038	Anaphase-promoting complex subunit 1 OS=Saccharomyces cerevisiae (strain ATCC 204508 / S288c) OX=559292 GN=APC1 PE=1 SV=2	5773.99	11542.3	2989.3	182.714	1960.48	142.813	x		x
RS23A_YEAST	6	6	276.17	0.0403691	0.326221	1.7752	Mutated_Mpro	Mpro	16028	40S ribosomal protein S23-A OS=Saccharomyces cerevisiae (strain ATCC 204508 / S288c) OX=559292 GN=RPS23A PE=1 SV=1	5.12015e+06	3.33703e+06	4.93929e+06	2.92863e+06	2.72035e+06	1.89747e+06	x		x
MTNA_YEAST	5	5	289.76	0.0406892	0.32746	1.5692	Mpro	Mutated_Mpro	44992	Methylthioribose-1-phosphate isomerase OS=Saccharomyces cerevisiae (strain ATCC 204508 / S288c) OX=559292 GN=MRI1 PE=1 SV=1	329260	284380	261272	349479	482786	540646	x	x
EMC1_YEAST	13	13	543.65	0.0408696	0.327569	1.76037	Mpro	Mutated_Mpro	87127	ER membrane protein complex subunit 1 OS=Saccharomyces cerevisiae (strain ATCC 204508 / S288c) OX=559292 GN=EMC1 PE=1 SV=1	657066	898805	1.27525e+06	1.66717e+06	1.48392e+06	1.83272e+06	x	x
COT1_YEAST	1	1	88.34	0.0412436	0.329018	3.05109	Mpro	Mutated_Mpro	48125	Cobalt uptake protein COT1 OS=Saccharomyces cerevisiae (strain ATCC 204508 / S288c) OX=559292 GN=COT1 PE=1 SV=2	33305.7	66626.1	104467	145227	180171	298243	x	x
AP1B1_YEAST	7	7	295.79	0.0413854	0.329018	1.22449	Mutated_Mpro	Mpro	81816	AP-1 complex subunit beta-1 OS=Saccharomyces cerevisiae (strain ATCC 204508 / S288c) OX=559292 GN=APL2 PE=1 SV=1	165530	159837	169476	118245	149094	136784	x		x
YM44_YEAST	2	2	141.23	0.0418482	0.329927	9.55665	Mutated_Mpro	Mpro	31125	Uncharacterized protein YMR178W OS=Saccharomyces cerevisiae (strain ATCC 204508 / S288c) OX=559292 GN=YMR178W PE=1 SV=1	133226	19308.3	33848.7	10711.7	2679.95	6111.3	x		x
SSO1_YEAST	5	4	266.72	0.0420853	0.329927	3.13455	Mpro	Mutated_Mpro	33086	Protein SSO1 OS=Saccharomyces cerevisiae (strain ATCC 204508 / S288c) OX=559292 GN=SSO1 PE=1 SV=2	167546	365268	408200	1.24033e+06	536782	1.17254e+06	x	x
RS6A_YEAST	9	9	668.21	0.0423839	0.329927	1.85552	Mutated_Mpro	Mpro	26980	40S ribosomal protein S6-A OS=Saccharomyces cerevisiae (strain ATCC 204508 / S288c) OX=559292 GN=RPS6A PE=1 SV=1	1.21102e+07	6.45321e+06	7.32517e+06	4.81945e+06	4.22655e+06	4.90624e+06	x		x
RAS2_YEAST	13	12	873.8	0.0427802	0.329927	1.39896	Mutated_Mpro	Mpro	34684	Ras-like protein 2 OS=Saccharomyces cerevisiae (strain ATCC 204508 / S288c) OX=559292 GN=RAS2 PE=1 SV=4	2.81127e+06	2.99396e+06	2.8544e+06	2.2069e+06	2.36756e+06	1.61559e+06	x		x
PDR16_YEAST	2	2	84.98	0.0428113	0.329927	2.83367	Mpro	Mutated_Mpro	40688	Phosphatidylinositol transfer protein PDR16 OS=Saccharomyces cerevisiae (strain ATCC 204508 / S288c) OX=559292 GN=PDR16 PE=1 SV=1	20080.6	12919	35828.3	74685.2	80452.4	39897.8	x	x
RL35A_YEAST	3	2	108.98	0.0428392	0.329927	2.25818	Mutated_Mpro	Mpro	13901	60S ribosomal protein L35-A OS=Saccharomyces cerevisiae (strain ATCC 204508 / S288c) OX=559292 GN=RPL35A PE=1 SV=1	2.14574e+06	1.22443e+06	1.04805e+06	735364	757158	464020	x		x
HPR1_YEAST	2	2	78.37	0.0429481	0.329927	2.86636	Mutated_Mpro	Mpro	87774	THO complex subunit HPR1 OS=Saccharomyces cerevisiae (strain ATCC 204508 / S288c) OX=559292 GN=HPR1 PE=1 SV=2	25818.4	9397.92	13809.3	6328.46	3983.55	6791.79	x		x
NCPR_YEAST	23	21	1312.46	0.0430097	0.329927	1.2172	Mutated_Mpro	Mpro	76724	NADPH--cytochrome P450 reductase OS=Saccharomyces cerevisiae (strain ATCC 204508 / S288c) OX=559292 GN=NCP1 PE=1 SV=3	6.7851e+06	5.76576e+06	5.47916e+06	4.91728e+06	5.05966e+06	4.83581e+06	x		x
GLYM_YEAST	16	15	841.16	0.0431419	0.329927	1.50425	Mpro	Mutated_Mpro	53652	Serine hydroxymethyltransferase, mitochondrial OS=Saccharomyces cerevisiae (strain ATCC 204508 / S288c) OX=559292 GN=SHM1 PE=1 SV=2	3.01675e+06	2.68978e+06	2.58354e+06	3.46524e+06	3.76238e+06	5.24276e+06	x	x
AMPL_YEAST	11	11	606.76	0.04318	0.329927	2.05445	Mpro	Mutated_Mpro	57057	Vacuolar aminopeptidase 1 OS=Saccharomyces cerevisiae (strain ATCC 204508 / S288c) OX=559292 GN=APE1 PE=1 SV=2	1.954e+06	1.55058e+06	1.63113e+06	2.66071e+06	2.7048e+06	5.18551e+06	x	x
THI6_YEAST	7	7	249.76	0.0435678	0.331399	1.90765	Mpro	Mutated_Mpro	58022	Thiamine biosynthetic bifunctional enzyme OS=Saccharomyces cerevisiae (strain ATCC 204508 / S288c) OX=559292 GN=THI6 PE=3 SV=1	463845	479270	566760	871880	673037	1.33539e+06	x	x
NOG2_YEAST	7	7	368.19	0.0437102	0.331399	2.5742	Mutated_Mpro	Mpro	55454	Nucleolar GTP-binding protein 2 OS=Saccharomyces cerevisiae (strain ATCC 204508 / S288c) OX=559292 GN=NOG2 PE=1 SV=1	125611	147130	197178	44312.7	103845	34391.3	x		x
OSTD_YEAST	1	1	90.68	0.0440798	0.331748	1.42049	Mpro	Mutated_Mpro	31633	Dolichyl-diphosphooligosaccharide--protein glycosyltransferase subunit SWP1 OS=Saccharomyces cerevisiae (strain ATCC 204508 / S288c) OX=559292 GN=SWP1 PE=1 SV=1	482176	387244	484695	759673	551867	611966	x	x
RL11B_YEAST	7	7	426.59	0.0444099	0.331748	1.48464	Mutated_Mpro	Mpro	19737	60S ribosomal protein L11-B OS=Saccharomyces cerevisiae (strain ATCC 204508 / S288c) OX=559292 GN=RPL11B PE=1 SV=3	1.43734e+07	1.50043e+07	2.03739e+07	9.62918e+06	1.13217e+07	1.25601e+07	x		x
BIOB_YEAST	2	2	64.47	0.0445109	0.331748	2.33861	Mpro	Mutated_Mpro	41857	Biotin synthase, mitochondrial OS=Saccharomyces cerevisiae (strain ATCC 204508 / S288c) OX=559292 GN=BIO2 PE=1 SV=2	79872.6	36132.5	50895.7	96489.8	111942	181885	x	x
TKT1_YEAST	29	28	1840.49	0.0445264	0.331748	1.41171	Mpro	Mutated_Mpro	73760	Transketolase 1 OS=Saccharomyces cerevisiae (strain ATCC 204508 / S288c) OX=559292 GN=TKL1 PE=1 SV=4	6.50594e+07	5.4176e+07	4.74464e+07	7.83009e+07	6.79949e+07	8.90104e+07	x	x
TSL1_YEAST	32	31	1806.09	0.0446009	0.331748	1.39737	Mpro	Mutated_Mpro	122941	Trehalose synthase complex regulatory subunit TSL1 OS=Saccharomyces cerevisiae (strain ATCC 204508 / S288c) OX=559292 GN=TSL1 PE=1 SV=1	6.2417e+06	7.53947e+06	6.71654e+06	1.01214e+07	7.77606e+06	1.07455e+07	x	x
SDS23_YEAS7	9	9	560.47	0.0447923	0.331915	1.78488	Mpro	Mutated_Mpro	58062	Protein SDS23 OS=Saccharomyces cerevisiae (strain YJM789) OX=307796 GN=SDS23 PE=3 SV=1	800517	1.18607e+06	1.50872e+06	1.69429e+06	2.28897e+06	2.25543e+06	x	x
VATD_YEAST	6	6	276.32	0.0453951	0.33487	1.52287	Mutated_Mpro	Mpro	29176	V-type proton ATPase subunit D OS=Saccharomyces cerevisiae (strain ATCC 204508 / S288c) OX=559292 GN=VMA8 PE=1 SV=1	1.85938e+06	1.80083e+06	1.95549e+06	887761	1.41876e+06	1.38105e+06	x		x
PUN1_YEAST	1	1	33.6	0.0455322	0.33487	17.948	Mpro	Mutated_Mpro	29232	Protein PUN1 OS=Saccharomyces cerevisiae (strain ATCC 204508 / S288c) OX=559292 GN=PUN1 PE=1 SV=1	2309.34	772.13	384.191	22752.3	2811.45	36637.9	x	x
CISY2_YEAST	7	6	292.04	0.0458799	0.336168	2.50641	Mutated_Mpro	Mpro	51381	Citrate synthase, peroxisomal OS=Saccharomyces cerevisiae (strain ATCC 204508 / S288c) OX=559292 GN=CIT2 PE=1 SV=1	218848	284853	276416	52971.2	177321	80956.6	x		x
SSB1_YEAST	40	1	3221.3	0.0462797	0.336805	1.5667	Mpro	Mutated_Mpro	66561	Ribosome-associated molecular chaperone SSB1 OS=Saccharomyces cerevisiae (strain ATCC 204508 / S288c) OX=559292 GN=SSB1 PE=1 SV=3	1.22469e+07	1.01288e+07	8.41531e+06	1.96963e+07	1.51354e+07	1.34087e+07	x	x
ADH4_YEAST;ADH4_YEAS7	10	10	766.63	0.0464317	0.336805	1.88926	Mutated_Mpro	Mpro	41116	Alcohol dehydrogenase 4 OS=Saccharomyces cerevisiae (strain ATCC 204508 / S288c) OX=559292 GN=ADH4 PE=1 SV=3	7.81551e+06	6.68141e+06	7.47953e+06	2.68472e+06	5.84736e+06	3.10023e+06	x		x
RPN2_YEAST	33	31	1508.12	0.0464813	0.336805	1.24945	Mpro	Mutated_Mpro	104167	26S proteasome regulatory subunit RPN2 OS=Saccharomyces cerevisiae (strain ATCC 204508 / S288c) OX=559292 GN=RPN2 PE=1 SV=4	6.25491e+06	6.00028e+06	6.38152e+06	7.77987e+06	6.76331e+06	8.74242e+06	x	x
NVJ1_YEAS7	2	2	61.62	0.0470405	0.336853	1.79741	Mutated_Mpro	Mpro	36342	Nucleus-vacuole junction protein 1 OS=Saccharomyces cerevisiae (strain YJM789) OX=307796 GN=NVJ1 PE=3 SV=1	19295.8	30482.6	34483.6	14385.7	13872.7	18621.3	x		x
HPRT_YEAST	3	3	128.84	0.0471703	0.336853	3.29103	Mutated_Mpro	Mpro	25175	Hypoxanthine-guanine phosphoribosyltransferase OS=Saccharomyces cerevisiae (strain ATCC 204508 / S288c) OX=559292 GN=HPT1 PE=1 SV=1	258385	171005	294549	65956.2	126903	27113.5	x		x
APE2_YEAST	41	40	2573.31	0.0474051	0.336853	1.26991	Mpro	Mutated_Mpro	107687	Aminopeptidase 2, mitochondrial OS=Saccharomyces cerevisiae (strain ATCC 204508 / S288c) OX=559292 GN=APE2 PE=1 SV=4	1.53907e+07	1.17266e+07	1.45074e+07	1.73672e+07	1.6974e+07	1.85182e+07	x	x
CDC31_YEAST	1	1	76.01	0.0474304	0.336853	4.5181	Mutated_Mpro	Mpro	18739	Cell division control protein 31 OS=Saccharomyces cerevisiae (strain ATCC 204508 / S288c) OX=559292 GN=CDC31 PE=1 SV=2	138891	58705.3	56309.6	8831.22	39880.4	7485.82	x		x
PURA_YEAS8	10	1	412.52	0.0474994	0.336853	46.873	Mpro	Mutated_Mpro	48231	Adenylosuccinate synthetase OS=Saccharomyces cerevisiae (strain Lalvin EC1118 / Prise de mousse) OX=643680 GN=ADE12 PE=3 SV=1	64.4828	827.29	1235.59	80719.8	3329.46	15666.6	x	x
GRE3_YEAST	7	7	305.7	0.0476204	0.336853	1.84392	Mutated_Mpro	Mpro	37095	NADPH-dependent aldose reductase GRE3 OS=Saccharomyces cerevisiae (strain ATCC 204508 / S288c) OX=559292 GN=GRE3 PE=1 SV=1	571451	417854	306089	199249	218830	284443	x		x
TMT1_YEAS7	3	3	106.02	0.0477396	0.336853	2.32615	Mpro	Mutated_Mpro	34778	Trans-aconitate 3-methyltransferase OS=Saccharomyces cerevisiae (strain YJM789) OX=307796 GN=TMT1 PE=3 SV=1	18332.5	39319.2	13815.7	51129.1	47311.9	67802.7	x	x
RS2_YEAST	10	10	739.27	0.0478603	0.336853	1.38537	Mutated_Mpro	Mpro	27433	40S ribosomal protein S2 OS=Saccharomyces cerevisiae (strain ATCC 204508 / S288c) OX=559292 GN=RPS2 PE=1 SV=3	1.24989e+07	1.53272e+07	1.47866e+07	8.65211e+06	1.21888e+07	9.91812e+06	x		x
KGUA_YEAST	8	8	506.52	0.0486208	0.339724	1.43222	Mutated_Mpro	Mpro	20625	Guanylate kinase OS=Saccharomyces cerevisiae (strain ATCC 204508 / S288c) OX=559292 GN=GUK1 PE=1 SV=2	3.12837e+06	3.58303e+06	4.66401e+06	2.55713e+06	2.85933e+06	2.52603e+06	x		x
SC61G_YEAST	2	2	78.11	0.048655	0.339724	1.4265	Mutated_Mpro	Mpro	8938	Protein transport protein SSS1 OS=Saccharomyces cerevisiae (strain ATCC 204508 / S288c) OX=559292 GN=SSS1 PE=1 SV=2	2.68577e+06	2.0467e+06	2.21717e+06	1.75221e+06	1.3202e+06	1.79942e+06	x		x
OYE3_YEAST	3	2	120.98	0.0488214	0.339724	7.4582	Mpro	Mutated_Mpro	44892	NADPH dehydrogenase 3 OS=Saccharomyces cerevisiae (strain ATCC 204508 / S288c) OX=559292 GN=OYE3 PE=1 SV=2	1689.72	4106.83	4718.53	33201.4	38791.6	6430.49	x	x
ACEA_YEAST	5	5	228.14	0.0489603	0.339724	2.11832	Mpro	Mutated_Mpro	62369	Isocitrate lyase OS=Saccharomyces cerevisiae (strain ATCC 204508 / S288c) OX=559292 GN=ICL1 PE=1 SV=1	35337	74777.9	94250.9	139038	147737	146137	x	x
RL38_YEAST	3	3	137.54	0.0495121	0.342343	1.68374	Mutated_Mpro	Mpro	8821	60S ribosomal protein L38 OS=Saccharomyces cerevisiae (strain ATCC 204508 / S288c) OX=559292 GN=RPL38 PE=1 SV=1	4.03978e+06	2.81163e+06	3.37785e+06	2.29102e+06	2.3509e+06	1.43341e+06	x		x
