# Supplementary material for: A yeast-based system to study SARS-CoV-2 Mpro structure and to identify nirmatrelvir resistant mutations
Source: PLoS Pathog. 2023 Aug 31;19(8):e1011592. doi: 10.1371/journal.ppat.1011592 (PMC10499260; doi:10.1371/journal.ppat.1011592)
Supplement: S2 Table — (XLSX) [file ppat.1011592.s002.xlsx]

## Sheet: Sheet1
Top 153 proteins that are significantly reduced in yeast expressing Mpro WT versus Mpro C145A. Genes highlighted in yellow have at least one canonical Mpro cleavage site.
Accession	Peptide count	Unique peptides	Confidence score	Anova (p)	q Value	Max fold change	Potential Mpro cleavage site(s)
PEX19_YEAS7	3	3	150.33	4.66571e-05	0.0916191	3.10448	LQ/N	Peroxisomal membrane protein import receptor PEX19 OS=Saccharomyces cerevisiae (strain YJM789) OX=307796 GN=PEX19 PE=3 SV=2
ZPS1_YEAST	4	4	207.1	0.000205609	0.137133	2.0237	LQ/S	Protein ZPS1 OS=Saccharomyces cerevisiae (strain ATCC 204508 / S288c) OX=559292 GN=ZPS1 PE=3 SV=1
AROG_YEAST	10	9	768.61	0.000403356	0.137133	3.02571	LQ/V, LQ/S	Phospho-2-dehydro-3-deoxyheptonate aldolase, tyrosine-inhibited OS=Saccharomyces cerevisiae (strain ATCC 204508 / S288c) OX=559292 GN=ARO4 PE=1 SV=2
ERG1_YEAST	10	8	442.31	0.000678501	0.137133	3.08501	LQ/K, LQ/L	Squalene monooxygenase OS=Saccharomyces cerevisiae (strain ATCC 204508 / S288c) OX=559292 GN=ERG1 PE=1 SV=2
ACO1_YEAST	11	11	919.35	0.000913384	0.137133	3.56978	none	Acyl-CoA desaturase 1 OS=Saccharomyces cerevisiae (strain ATCC 204508 / S288c) OX=559292 GN=OLE1 PE=1 SV=2
SCD6_YEAST	7	7	369.78	0.000914538	0.137133	1.9297	none	Protein SCD6 OS=Saccharomyces cerevisiae (strain ATCC 204508 / S288c) OX=559292 GN=SCD6 PE=1 SV=1
VBA4_YEAST	1	1	36.44	0.000921502	0.137133	11.6353	LQ/S, LQ/S, LQ/G, LQ/L	Vacuolar basic amino acid transporter 4 OS=Saccharomyces cerevisiae (strain ATCC 204508 / S288c) OX=559292 GN=VBA4 PE=1 SV=1
FNTA_YEAST	1	1	51.75	0.00152727	0.185423	887.714	LQ/D, LQ/L, LQ/F, LQ/W	Protein farnesyltransferase/geranylgeranyltransferase type-1 subunit alpha OS=Saccharomyces cerevisiae (strain ATCC 204508 / S288c) OX=559292 GN=RAM2 PE=1 SV=1
NHP2_YEAST	3	3	155.49	0.00160526	0.185423	1.54902	none	H/ACA ribonucleoprotein complex subunit NHP2 OS=Saccharomyces cerevisiae (strain ATCC 204508 / S288c) OX=559292 GN=NHP2 PE=1 SV=2
MPP6_YEAST	2	2	98.8	0.00196252	0.188429	26.3657	none	M-phase phosphoprotein 6 homolog OS=Saccharomyces cerevisiae (strain ATCC 204508 / S288c) OX=559292 GN=MPP6 PE=1 SV=1
HMF1_YEAST	3	3	161.03	0.0019929	0.188429	1.77692	none	Protein HMF1 OS=Saccharomyces cerevisiae (strain ATCC 204508 / S288c) OX=559292 GN=HMF1 PE=1 SV=1
CHIT_YEAST	2	2	71.48	0.00210074	0.188429	2.63472	LQ/T	Endochitinase OS=Saccharomyces cerevisiae (strain ATCC 204508 / S288c) OX=559292 GN=CTS1 PE=1 SV=2
YP225_YEAST	6	6	365.32	0.00237846	0.188429	1.89599	none	Protein PBDC1 homolog OS=Saccharomyces cerevisiae (strain ATCC 204508 / S288c) OX=559292 GN=YPL225W PE=1 SV=1
ERG3_YEAST	7	7	278.76	0.00238713	0.188429	5.86064	LQ/E, LQ/S	Delta(7)-sterol 5(6)-desaturase OS=Saccharomyces cerevisiae (strain ATCC 204508 / S288c) OX=559292 GN=ERG3 PE=1 SV=1
PLSC_YEAST	9	8	379.73	0.00249942	0.188429	1.5982	LQ/H	1-acyl-sn-glycerol-3-phosphate acyltransferase OS=Saccharomyces cerevisiae (strain ATCC 204508 / S288c) OX=559292 GN=SLC1 PE=1 SV=1
MDM10_YEAS1	1	1	47.85	0.00253684	0.188429	14.8191	LQ/I, LQ/D, LQ/P, LQ/E	Mitochondrial distribution and morphology protein 10 OS=Saccharomyces cerevisiae (strain RM11-1a) OX=285006 GN=MDM10 PE=3 SV=1
YL032_YEAST	2	2	75.26	0.00256788	0.188429	2.37644	LQ/V, LQ/S, LQ/I	KH domain-containing protein YLL032C OS=Saccharomyces cerevisiae (strain ATCC 204508 / S288c) OX=559292 GN=YLL032C PE=1 SV=1
RL32_YEAST	5	5	227.19	0.00258549	0.188429	1.43517	none	60S ribosomal protein L32 OS=Saccharomyces cerevisiae (strain ATCC 204508 / S288c) OX=559292 GN=RPL32 PE=1 SV=1
RL16B_YEAST	11	6	616.65	0.00268681	0.188429	1.81586	none	60S ribosomal protein L16-B OS=Saccharomyces cerevisiae (strain ATCC 204508 / S288c) OX=559292 GN=RPL16B PE=1 SV=3
NDK_YEAST	7	7	394.62	0.00311128	0.203651	1.3561	none	Nucleoside diphosphate kinase OS=Saccharomyces cerevisiae (strain ATCC 204508 / S288c) OX=559292 GN=YNK1 PE=1 SV=1
OCH1_YEAST	2	2	110.58	0.00351474	0.208598	1.37838	LQ/S	Initiation-specific alpha-1,6-mannosyltransferase OS=Saccharomyces cerevisiae (strain ATCC 204508 / S288c) OX=559292 GN=OCH1 PE=1 SV=1
GAL1_YEAST	28	26	2477.96	0.00369399	0.208598	1.78784	LQ/V	Galactokinase OS=Saccharomyces cerevisiae (strain ATCC 204508 / S288c) OX=559292 GN=GAL1 PE=1 SV=4
GAL2_YEAST	12	11	908.46	0.00380479	0.208598	2.03542	LQ/H	Galactose transporter OS=Saccharomyces cerevisiae (strain ATCC 204508 / S288c) OX=559292 GN=GAL2 PE=1 SV=3
ARLY_YEAST	16	15	812.31	0.00382423	0.208598	1.67052	LQ/K, LQ/R	Argininosuccinate lyase OS=Saccharomyces cerevisiae (strain ATCC 204508 / S288c) OX=559292 GN=ARG4 PE=1 SV=2
MNN5_YEAST;MNN5_YEAS7	11	10	471.66	0.00433285	0.223214	1.25789	LQ/V	Alpha-1,2-mannosyltransferase MNN5 OS=Saccharomyces cerevisiae (strain ATCC 204508 / S288c) OX=559292 GN=MNN5 PE=1 SV=2
OM45_YEAST	14	13	777.39	0.00447165	0.223214	1.51201	none	Mitochondrial outer membrane protein OM45 OS=Saccharomyces cerevisiae (strain ATCC 204508 / S288c) OX=559292 GN=OM45 PE=1 SV=2
AIM21_YEAST;AIM21_YEAS8;AIM21_YEAS1;AIM21_YEAS2;AIM21_YEAS7	16	16	735.26	0.00470553	0.223214	1.75313	LQ/R, LQ/K, LQ/K	Altered inheritance of mitochondria protein 21 OS=Saccharomyces cerevisiae (strain ATCC 204508 / S288c) OX=559292 GN=AIM21 PE=1 SV=1
H2B2_YEAST;H2B1_YEAST	12	12	809.68	0.00518307	0.231343	2.06891	none	Histone H2B.2 OS=Saccharomyces cerevisiae (strain ATCC 204508 / S288c) OX=559292 GN=HTB2 PE=1 SV=2
YRB30_YEAST	12	12	612.96	0.00563428	0.231343	1.35386	LQ/I, LQ/S	Ran-specific GTPase-activating protein 30 OS=Saccharomyces cerevisiae (strain ATCC 204508 / S288c) OX=559292 GN=YRB30 PE=1 SV=1
RIM1_YEAST	6	6	395.85	0.00582307	0.231343	1.85606	none	Single-stranded DNA-binding protein RIM1, mitochondrial OS=Saccharomyces cerevisiae (strain ATCC 204508 / S288c) OX=559292 GN=RIM1 PE=1 SV=1
RL26B_YEAST	7	1	346.83	0.00589058	0.231343	1.96893	none	60S ribosomal protein L26-B OS=Saccharomyces cerevisiae (strain ATCC 204508 / S288c) OX=559292 GN=RPL26B PE=1 SV=2
RS20_YEAST	9	9	519.56	0.00601611	0.231641	1.85846	none	40S ribosomal protein S20 OS=Saccharomyces cerevisiae (strain ATCC 204508 / S288c) OX=559292 GN=RPS20 PE=1 SV=3
RL10_YEAST	9	9	523.69	0.00617412	0.232379	1.79642	LQ/Q	60S ribosomal protein L10 OS=Saccharomyces cerevisiae (strain ATCC 204508 / S288c) OX=559292 GN=RPL10 PE=1 SV=1
HCH1_YEAST	6	6	307.34	0.00633482	0.232379	1.9839	LQ/L	Hsp90 co-chaperone HCH1 OS=Saccharomyces cerevisiae (strain ATCC 204508 / S288c) OX=559292 GN=HCH1 PE=1 SV=1
KPR2_YEAST;KPR4_YEAST	3	3	137.57	0.0063903	0.232379	1.84759	none	Ribose-phosphate pyrophosphokinase 2 OS=Saccharomyces cerevisiae (strain ATCC 204508 / S288c) OX=559292 GN=PRS2 PE=1 SV=1
G3P1_YEAST	39	20	2397.16	0.00669643	0.233003	1.92456	none	Glyceraldehyde-3-phosphate dehydrogenase 1 OS=Saccharomyces cerevisiae (strain ATCC 204508 / S288c) OX=559292 GN=TDH1 PE=1 SV=3
LEU1_YEAST	19	11	1105.4	0.00699547	0.233003	1.17876	LQ/N	2-isopropylmalate synthase OS=Saccharomyces cerevisiae (strain ATCC 204508 / S288c) OX=559292 GN=LEU4 PE=1 SV=1
DDP1_YEAST	4	4	180.85	0.00726012	0.233003	2.55508	none	Diphosphoinositol polyphosphate phosphohydrolase DDP1 OS=Saccharomyces cerevisiae (strain ATCC 204508 / S288c) OX=559292 GN=DDP1 PE=1 SV=3
KKQ8_YEAS7	1	1	57.4	0.00726475	0.233003	13.6044	LQ/N, LQ/E	Probable serine/threonine-protein kinase KKQ8 OS=Saccharomyces cerevisiae (strain YJM789) OX=307796 GN=KKQ8 PE=3 SV=2
RL20A_YEAST	8	8	627.72	0.00748058	0.233003	1.49807	LQ/K	60S ribosomal protein L20-A OS=Saccharomyces cerevisiae (strain ATCC 204508 / S288c) OX=559292 GN=RPL20A PE=1 SV=1
REB1_YEAST	14	13	549.75	0.00750913	0.233003	1.61347	LQ/S, LQ/D, LQ/Q	DNA-binding protein REB1 OS=Saccharomyces cerevisiae (strain ATCC 204508 / S288c) OX=559292 GN=REB1 PE=1 SV=2
RS11A_YEAST	6	6	363.24	0.00757336	0.233003	1.53246	none	40S ribosomal protein S11-A OS=Saccharomyces cerevisiae (strain ATCC 204508 / S288c) OX=559292 GN=RPS11A PE=1 SV=1
GRH1_YEAST	5	5	221.17	0.00759405	0.233003	2.16545	none	GRASP65 homolog protein 1 OS=Saccharomyces cerevisiae (strain ATCC 204508 / S288c) OX=559292 GN=GRH1 PE=1 SV=1
MGA2_YEAST;SPT23_YEAST	3	3	115.64	0.00812893	0.24258	1.73423	LQ/N, LQ/I, LQ/L, LQ/T	Protein MGA2 OS=Saccharomyces cerevisiae (strain ATCC 204508 / S288c) OX=559292 GN=MGA2 PE=1 SV=1
TBP_YEAST	8	8	292.09	0.00815324	0.24258	1.44243	LQ/N	TATA-box-binding protein OS=Saccharomyces cerevisiae (strain ATCC 204508 / S288c) OX=559292 GN=SPT15 PE=1 SV=3
RS18A_YEAST	11	11	725.98	0.0087446	0.246983	1.45898	none	40S ribosomal protein S18-A OS=Saccharomyces cerevisiae (strain ATCC 204508 / S288c) OX=559292 GN=RPS18A PE=1 SV=1
NU116_YEAST	2	2	57.73	0.00903875	0.246983	4.47532	LQ/Q, LQ/Q, LQ/Q, LQ/I, LQ/K, LQ/L	Nucleoporin NUP116/NSP116 OS=Saccharomyces cerevisiae (strain ATCC 204508 / S288c) OX=559292 GN=NUP116 PE=1 SV=2
RL27A_YEAST	4	4	456.35	0.00905589	0.246983	1.99745	none	60S ribosomal protein L27-A OS=Saccharomyces cerevisiae (strain ATCC 204508 / S288c) OX=559292 GN=RPL27A PE=1 SV=1
GAL7_YEAST	17	16	1185.32	0.00987712	0.257346	1.68751	LQ/R	Galactose-1-phosphate uridylyltransferase OS=Saccharomyces cerevisiae (strain ATCC 204508 / S288c) OX=559292 GN=GAL7 PE=1 SV=4
CYPH_YEAST	7	7	609.56	0.0103963	0.257346	2.22924	none	Peptidyl-prolyl cis-trans isomerase OS=Saccharomyces cerevisiae (strain ATCC 204508 / S288c) OX=559292 GN=CPR1 PE=1 SV=3
ENP1_YEAST	5	5	224.36	0.0104907	0.257346	2.19845	LQ/L	Essential nuclear protein 1 OS=Saccharomyces cerevisiae (strain ATCC 204508 / S288c) OX=559292 GN=ENP1 PE=1 SV=1
RS14B_YEAST;RS14A_YEAST	8	8	675.2	0.0108889	0.257346	1.60925	none	40S ribosomal protein S14-B OS=Saccharomyces cerevisiae (strain ATCC 204508 / S288c) OX=559292 GN=RPS14B PE=1 SV=2
EXG1_YEAST	6	6	399.82	0.0115155	0.257346	1.73121	LQ/S, LQ/E	Glucan 1,3-beta-glucosidase I/II OS=Saccharomyces cerevisiae (strain ATCC 204508 / S288c) OX=559292 GN=EXG1 PE=1 SV=1
CBF1_YEAST	11	11	644.26	0.011721	0.257346	2.04491	LQ/K, LQ/E	Centromere-binding protein 1 OS=Saccharomyces cerevisiae (strain ATCC 204508 / S288c) OX=559292 GN=CBF1 PE=1 SV=2
RL25_YEAST	7	7	481.87	0.0119259	0.257346	1.63173	none	60S ribosomal protein L25 OS=Saccharomyces cerevisiae (strain ATCC 204508 / S288c) OX=559292 GN=RPL25 PE=1 SV=4
RS28A_YEAST	4	3	225.64	0.0122444	0.25894	1.81084	none	40S ribosomal protein S28-A OS=Saccharomyces cerevisiae (strain ATCC 204508 / S288c) OX=559292 GN=RPS28A PE=1 SV=1
MSRA_YEAST	1	1	31.17	0.0126671	0.25894	2.01936	LQ/V	Peptide methionine sulfoxide reductase OS=Saccharomyces cerevisiae (strain ATCC 204508 / S288c) OX=559292 GN=MXR1 PE=1 SV=1
BMH2_YEAST	19	4	1151.11	0.012787	0.25894	1.65478	none	Protein BMH2 OS=Saccharomyces cerevisiae (strain ATCC 204508 / S288c) OX=559292 GN=BMH2 PE=1 SV=3
RS4A_YEAST	13	13	712.24	0.0128606	0.25894	1.39514	none	40S ribosomal protein S4-A OS=Saccharomyces cerevisiae (strain ATCC 204508 / S288c) OX=559292 GN=RPS4A PE=1 SV=1
HEM6_YEAST	7	7	376.54	0.0130644	0.25894	3.12393	none	Oxygen-dependent coproporphyrinogen-III oxidase OS=Saccharomyces cerevisiae (strain ATCC 204508 / S288c) OX=559292 GN=HEM13 PE=1 SV=2
PMM_YEAST	10	10	600.28	0.0133009	0.25894	1.51324	none	Phosphomannomutase OS=Saccharomyces cerevisiae (strain ATCC 204508 / S288c) OX=559292 GN=SEC53 PE=1 SV=1
FET4_YEAST	2	2	59.66	0.0134573	0.25894	5.31486	LQ/N, LQ/A	Low-affinity Fe(2+) transport protein OS=Saccharomyces cerevisiae (strain ATCC 204508 / S288c) OX=559292 GN=FET4 PE=1 SV=2
DOS2_YEAST	7	7	352.72	0.0136074	0.25894	1.7806	none	Protein DOS2 OS=Saccharomyces cerevisiae (strain ATCC 204508 / S288c) OX=559292 GN=DOS2 PE=1 SV=1
TFB2_YEAST	1	1	26.56	0.013714	0.25894	147.884	LQ/F, LQ/E, LQ/Y, LQ/I	General transcription and DNA repair factor IIH subunit TFB2 OS=Saccharomyces cerevisiae (strain ATCC 204508 / S288c) OX=559292 GN=TFB2 PE=1 SV=1
RL15A_YEAST;RL15B_YEAST	7	6	393.44	0.0145641	0.262378	1.6002	LQ/R	60S ribosomal protein L15-A OS=Saccharomyces cerevisiae (strain ATCC 204508 / S288c) OX=559292 GN=RPL15A PE=1 SV=3
RS12_YEAST	8	8	502.09	0.0149048	0.266074	1.55038	none	40S ribosomal protein S12 OS=Saccharomyces cerevisiae (strain ATCC 204508 / S288c) OX=559292 GN=RPS12 PE=1 SV=1
TNA1_YEAST	4	4	214.21	0.0159259	0.269349	2.54688	none	High-affinity nicotinic acid transporter OS=Saccharomyces cerevisiae (strain ATCC 204508 / S288c) OX=559292 GN=TNA1 PE=1 SV=1
ASG1_YEAST	6	6	282.16	0.0163338	0.269349	2.71672	LQ/S, LQ/I, LQ,F, LQ/C, LQ/P, LQ/I	Activator of stress genes 1 OS=Saccharomyces cerevisiae (strain ATCC 204508 / S288c) OX=559292 GN=ASG1 PE=1 SV=1
RS16A_YEAST	8	8	511.61	0.0163581	0.269349	1.53502	none	40S ribosomal protein S16-A OS=Saccharomyces cerevisiae (strain ATCC 204508 / S288c) OX=559292 GN=RPS16A PE=1 SV=1
BNI5_YEAST	12	12	638.65	0.0166254	0.269349	1.46726	LQ/K, LQ/E	Bud neck protein 5 OS=Saccharomyces cerevisiae (strain ATCC 204508 / S288c) OX=559292 GN=BNI5 PE=1 SV=1
PYRX_YEAST	5	4	212.6	0.0167767	0.269349	1.88961	none	Orotate phosphoribosyltransferase 2 OS=Saccharomyces cerevisiae (strain ATCC 204508 / S288c) OX=559292 GN=URA10 PE=1 SV=3
YP067_YEAST	2	2	61.53	0.0168586	0.269349	1.68711	LQ/A, LQ/S	Uncharacterized protein YPL067C OS=Saccharomyces cerevisiae (strain ATCC 204508 / S288c) OX=559292 GN=YPL067C PE=1 SV=1
NIT3_YEAST	7	7	323.38	0.0170805	0.269349	1.19829	LQ/R, LQ/S	Omega-amidase NIT3 OS=Saccharomyces cerevisiae (strain ATCC 204508 / S288c) OX=559292 GN=NIT3 PE=1 SV=1
RL16A_YEAST	11	6	500.22	0.0172063	0.269349	1.82717	none	60S ribosomal protein L16-A OS=Saccharomyces cerevisiae (strain ATCC 204508 / S288c) OX=559292 GN=RPL16A PE=1 SV=3
ILV5_YEAST	17	17	1361.7	0.017293	0.269349	1.53674	none	Ketol-acid reductoisomerase, mitochondrial OS=Saccharomyces cerevisiae (strain ATCC 204508 / S288c) OX=559292 GN=ILV5 PE=1 SV=1
RFA2_YEAST	5	5	286.97	0.0174315	0.269349	2.16066	LQ/R	Replication factor A protein 2 OS=Saccharomyces cerevisiae (strain ATCC 204508 / S288c) OX=559292 GN=RFA2 PE=1 SV=1
PCL6_YEAST	4	4	177.95	0.0174658	0.269349	1.55162	LQ/F, LQ/R	PHO85 cyclin-6 OS=Saccharomyces cerevisiae (strain ATCC 204508 / S288c) OX=559292 GN=PCL6 PE=1 SV=1
RS5_YEAST	8	8	654.85	0.0179326	0.269349	1.64145	none	40S ribosomal protein S5 OS=Saccharomyces cerevisiae (strain ATCC 204508 / S288c) OX=559292 GN=RPS5 PE=1 SV=3
RV161_YEAST	3	3	94.52	0.0180391	0.269349	1.74874	LQ/K, LQ/C	Reduced viability upon starvation protein 161 OS=Saccharomyces cerevisiae (strain ATCC 204508 / S288c) OX=559292 GN=RVS161 PE=1 SV=1
RS19A_YEAST;RS19B_YEAST	7	7	390.05	0.0192378	0.272526	1.64478	LQ/R, LQ/A	40S ribosomal protein S19-A OS=Saccharomyces cerevisiae (strain ATCC 204508 / S288c) OX=559292 GN=RPS19A PE=1 SV=2
ANR2_YEAST	4	4	239.39	0.019751	0.275753	1.95208	LQ/S, LQ/E, LQ/F	Uncharacterized protein ANR2 OS=Saccharomyces cerevisiae (strain ATCC 204508 / S288c) OX=559292 GN=ANR2 PE=1 SV=1
BCA1_YEAST	11	9	885.96	0.0200835	0.275753	1.51704	LQ/R, LQ/A	Branched-chain-amino-acid aminotransferase, mitochondrial OS=Saccharomyces cerevisiae (strain ATCC 204508 / S288c) OX=559292 GN=BAT1 PE=1 SV=1
YL257_YEAST	6	6	520.4	0.020327	0.275753	2.44015	none	Uncharacterized protein YLR257W OS=Saccharomyces cerevisiae (strain ATCC 204508 / S288c) OX=559292 GN=YLR257W PE=1 SV=1
RL19A_YEAST	6	6	496.91	0.0205269	0.275753	1.68568	none	60S ribosomal protein L19-A OS=Saccharomyces cerevisiae (strain ATCC 204508 / S288c) OX=559292 GN=RPL19A PE=1 SV=1
YNB0_YEAST	8	8	311.74	0.0207672	0.275753	2.05917	none	Uncharacterized phosphatase YNL010W OS=Saccharomyces cerevisiae (strain ATCC 204508 / S288c) OX=559292 GN=YNL010W PE=1 SV=1
ADH5_YEAST	6	4	247.36	0.0209607	0.276156	2.39147	none	Alcohol dehydrogenase 5 OS=Saccharomyces cerevisiae (strain ATCC 204508 / S288c) OX=559292 GN=ADH5 PE=1 SV=1
TAL1_YEAST	20	19	1260.25	0.0215102	0.276156	1.41239	none	Transaldolase OS=Saccharomyces cerevisiae (strain ATCC 204508 / S288c) OX=559292 GN=TAL1 PE=1 SV=4
MG101_YEAST	6	6	254.83	0.0218	0.276156	1.60626	none	Mitochondrial genome maintenance protein MGM101 OS=Saccharomyces cerevisiae (strain ATCC 204508 / S288c) OX=559292 GN=MGM101 PE=1 SV=1
CCPR_YEAST	6	6	256	0.0219214	0.276156	1.30706	LQ/N	Cytochrome c peroxidase, mitochondrial OS=Saccharomyces cerevisiae (strain ATCC 204508 / S288c) OX=559292 GN=CCP1 PE=1 SV=2
ATPO_YEAST	10	9	576.3	0.0220535	0.276156	1.34912	LQ/K	ATP synthase subunit 5, mitochondrial OS=Saccharomyces cerevisiae (strain ATCC 204508 / S288c) OX=559292 GN=ATP5 PE=1 SV=1
SGM1_YEAST	1	1	34.2	0.0220951	0.276156	93.3319	LQ/S, LQ/Q, LQ/E, LQ/S, LQ/L	Protein SGM1 OS=Saccharomyces cerevisiae (strain ATCC 204508 / S288c) OX=559292 GN=SGM1 PE=1 SV=1
TYW1_YEAST	6	6	273.42	0.0224099	0.276156	1.89622	LQ/G, LQ,T, LQ/R	S-adenosyl-L-methionine-dependent tRNA 4-demethylwyosine synthase OS=Saccharomyces cerevisiae (strain ATCC 204508 / S288c) OX=559292 GN=TYW1 PE=1 SV=1
PBP4_YEAST	3	3	152.64	0.0229004	0.276156	2.7307	none	Protein PBP4 OS=Saccharomyces cerevisiae (strain ATCC 204508 / S288c) OX=559292 GN=PBP4 PE=1 SV=1
IES4_YEAST	1	1	35.33	0.0236094	0.279303	4.69127	none	Ino eighty subunit 4 OS=Saccharomyces cerevisiae (strain ATCC 204508 / S288c) OX=559292 GN=IES4 PE=1 SV=1
BOI2_YEAST	8	7	365.31	0.0236357	0.279303	1.42283	LQ/Q	Protein BOI2 OS=Saccharomyces cerevisiae (strain ATCC 204508 / S288c) OX=559292 GN=BOI2 PE=1 SV=1
CTR1_YEAST	4	4	134.54	0.0246557	0.279303	2.86697	LQ/E	Copper transport protein CTR1 OS=Saccharomyces cerevisiae (strain ATCC 204508 / S288c) OX=559292 GN=CTR1 PE=1 SV=1
HXKG_YEAST	18	17	1486.09	0.0247453	0.279303	1.235	LQ/Q, LQ/S	Glucokinase-1 OS=Saccharomyces cerevisiae (strain ATCC 204508 / S288c) OX=559292 GN=GLK1 PE=1 SV=1
SEC13_YEAST	10	10	664.83	0.0247489	0.279303	1.22675	none	Protein transport protein SEC13 OS=Saccharomyces cerevisiae (strain ATCC 204508 / S288c) OX=559292 GN=SEC13 PE=1 SV=1
RS30A_YEAST	1	1	46.14	0.025379	0.283159	1.82831	none	40S ribosomal protein S30-A OS=Saccharomyces cerevisiae (strain ATCC 204508 / S288c) OX=559292 GN=RPS30A PE=1 SV=1
YL179_YEAST	7	7	400.01	0.0262479	0.283666	1.84921	none	Uncharacterized protein YLR179C OS=Saccharomyces cerevisiae (strain ATCC 204508 / S288c) OX=559292 GN=YLR179C PE=1 SV=1
RL18A_YEAST	9	8	419.37	0.0265996	0.283666	1.46545	none	60S ribosomal protein L18-A OS=Saccharomyces cerevisiae (strain ATCC 204508 / S288c) OX=559292 GN=RPL18A PE=1 SV=1
SGD1_YEAST	3	3	96.56	0.0266111	0.283666	1.78402	LQ/S	Suppressor of glycerol defect protein 1 OS=Saccharomyces cerevisiae (strain ATCC 204508 / S288c) OX=559292 GN=SGD1 PE=1 SV=1
DCP2_YEAST;DCP2_YEAS7	11	11	409.2	0.0267423	0.283666	1.76321	LQ/H, LQ/Q, LQ/R, LQ/M, LQ/N	m7GpppN-mRNA hydrolase OS=Saccharomyces cerevisiae (strain ATCC 204508 / S288c) OX=559292 GN=DCP2 PE=1 SV=1
EXO84_YEAST	3	3	106.98	0.026869	0.283666	2.06123	LQ/L, LQ/M, LQ/S, LQ/N, LQ/I	Exocyst complex component EXO84 OS=Saccharomyces cerevisiae (strain ATCC 204508 / S288c) OX=559292 GN=EXO84 PE=1 SV=1
TCTP_YEAST	8	8	442.56	0.0271345	0.284937	1.5133	LQ/Q, LQ/E	Translationally-controlled tumor protein homolog OS=Saccharomyces cerevisiae (strain ATCC 204508 / S288c) OX=559292 GN=TMA19 PE=1 SV=1
RL2A_YEAST	12	12	778.51	0.0272905	0.285051	1.38701	none	60S ribosomal protein L2-A OS=Saccharomyces cerevisiae (strain ATCC 204508 / S288c) OX=559292 GN=RPL2A PE=1 SV=1
HRI1_YEAS1;HRI1_YEASA	10	10	449.74	0.0276931	0.286211	1.29575	none	Protein HRI1 OS=Saccharomyces cerevisiae (strain RM11-1a) OX=285006 GN=HRI1 PE=3 SV=1
SAR1_YEAST	8	8	426.45	0.0292048	0.289014	2.90679	LQ/P	Small COPII coat GTPase SAR1 OS=Saccharomyces cerevisiae (strain ATCC 204508 / S288c) OX=559292 GN=SAR1 PE=1 SV=1
RL17A_YEAST	8	1	565.11	0.0294688	0.289014	1.6428	LQ/N	60S ribosomal protein L17-A OS=Saccharomyces cerevisiae (strain ATCC 204508 / S288c) OX=559292 GN=RPL17A PE=1 SV=4
PROF_YEAST	3	3	192.01	0.0295604	0.289014	1.28887	LQ/P, LQ/S	Profilin OS=Saccharomyces cerevisiae (strain ATCC 204508 / S288c) OX=559292 GN=PFY1 PE=1 SV=2
RRP1_YEAST	6	6	226.7	0.0296941	0.289014	6.80623	LQ/S	Ribosomal RNA-processing protein 1 OS=Saccharomyces cerevisiae (strain ATCC 204508 / S288c) OX=559292 GN=RRP1 PE=1 SV=2
H3_YEAST	8	8	364.28	0.0299673	0.289014	2.53694	LQ/E	Histone H3 OS=Saccharomyces cerevisiae (strain ATCC 204508 / S288c) OX=559292 GN=HHT1 PE=1 SV=2
FCF2_YEAST	1	1	40.89	0.0300248	0.289014	5.0225	LQ/I, LQ/Q	rRNA-processing protein FCF2 OS=Saccharomyces cerevisiae (strain ATCC 204508 / S288c) OX=559292 GN=FCF2 PE=1 SV=1
GIN4_YEAST	11	11	474.28	0.0312243	0.295977	1.36533	LQ/k, LQ/N, LQ/T	Serine/threonine-protein kinase GIN4 OS=Saccharomyces cerevisiae (strain ATCC 204508 / S288c) OX=559292 GN=GIN4 PE=1 SV=1
RLA2_YEAST	5	5	362.42	0.0323945	0.30169	1.27437	none	60S acidic ribosomal protein P2-alpha OS=Saccharomyces cerevisiae (strain ATCC 204508 / S288c) OX=559292 GN=RPP2A PE=1 SV=1
PSA5_YEAST	7	6	369.18	0.0325708	0.30169	1.39235	none	Proteasome subunit alpha type-5 OS=Saccharomyces cerevisiae (strain ATCC 204508 / S288c) OX=559292 GN=PUP2 PE=1 SV=2
TPM2_YEAST	8	8	379.69	0.0331881	0.305671	2.49786	none	Tropomyosin-2 OS=Saccharomyces cerevisiae (strain ATCC 204508 / S288c) OX=559292 GN=TPM2 PE=1 SV=1
CYC8_YEAST	10	10	558.4	0.0343184	0.310553	2.72323	LQ/E, LQ/F, LQ/Q, LQ/P, LQ/P, LQ/A, LQ/P, LQ/Q, LQ/P, LQ/S, LQ/G	General transcriptional corepressor CYC8 OS=Saccharomyces cerevisiae (strain ATCC 204508 / S288c) OX=559292 GN=CYC8 PE=1 SV=2
RS8A_YEAST	8	8	836.58	0.0351531	0.316647	1.49825	none	40S ribosomal protein S8-A OS=Saccharomyces cerevisiae (strain ATCC 204508 / S288c) OX=559292 GN=RPS8A PE=1 SV=1
CP51_YEAST	9	9	426.55	0.0363369	0.318257	2.02644	none	Lanosterol 14-alpha demethylase OS=Saccharomyces cerevisiae (strain ATCC 204508 / S288c) OX=559292 GN=ERG11 PE=1 SV=1
GBP2_YEAST	2	2	62.14	0.0367648	0.318257	4.4514	LQ/I	Single-strand telomeric DNA-binding protein GBP2 OS=Saccharomyces cerevisiae (strain ATCC 204508 / S288c) OX=559292 GN=GBP2 PE=1 SV=1
MOG1_YEAST	4	4	185.43	0.0373136	0.318257	1.37493	LQ/E, LQ/E	Nuclear import protein MOG1 OS=Saccharomyces cerevisiae (strain ATCC 204508 / S288c) OX=559292 GN=MOG1 PE=1 SV=1
HSP26_YEAST	12	12	713.38	0.037346	0.318257	1.47595	none	Heat shock protein 26 OS=Saccharomyces cerevisiae (strain ATCC 204508 / S288c) OX=559292 GN=HSP26 PE=1 SV=3
RL7B_YEAST	14	1	929.35	0.0374387	0.318257	1.78792	LQ/L	60S ribosomal protein L7-B OS=Saccharomyces cerevisiae (strain ATCC 204508 / S288c) OX=559292 GN=RPL7B PE=1 SV=3
RL34A_YEAST	4	4	125.17	0.0382928	0.322723	3.18902	LQ/G	60S ribosomal protein L34-A OS=Saccharomyces cerevisiae (strain ATCC 204508 / S288c) OX=559292 GN=RPL34A PE=1 SV=1
NOL10_YEAST	6	6	304.65	0.0389161	0.323745	1.31268	LQ/N	Ribosome biogenesis protein ENP2 OS=Saccharomyces cerevisiae (strain ATCC 204508 / S288c) OX=559292 GN=ENP2 PE=1 SV=2
PAR32_YEAST	4	4	252.16	0.0389461	0.323745	1.81403	none	Protein PAR32 OS=Saccharomyces cerevisiae (strain ATCC 204508 / S288c) OX=559292 GN=PAR32 PE=1 SV=1
TMA20_YEAST	3	3	108.67	0.0390779	0.323745	1.68375	none	Translation machinery-associated protein 20 OS=Saccharomyces cerevisiae (strain ATCC 204508 / S288c) OX=559292 GN=TMA20 PE=1 SV=1
VEL1_YEAS7	1	1	34.45	0.0392384	0.323745	1.86307	none	Protein VEL1 OS=Saccharomyces cerevisiae (strain YJM789) OX=307796 GN=VEL1 PE=3 SV=1
SOL2_YEAST	6	4	205.5	0.0395473	0.324343	1.5953	none	6-phosphogluconolactonase-like protein 2 OS=Saccharomyces cerevisiae (strain ATCC 204508 / S288c) OX=559292 GN=SOL2 PE=1 SV=2
PEX11_YEAST	5	5	207.21	0.0398563	0.32475	1.57258	LQ/Y, LQ/A, LQ/A	Peroxisomal membrane protein PMP27 OS=Saccharomyces cerevisiae (strain ATCC 204508 / S288c) OX=559292 GN=PEX11 PE=1 SV=2
APC1_YEAST	1	1	29.74	0.0403431	0.326221	8.88256	LQ/D, LQ/K, LQ/T, LQ/N, LQ/R, LQ/T, LQ/E	Anaphase-promoting complex subunit 1 OS=Saccharomyces cerevisiae (strain ATCC 204508 / S288c) OX=559292 GN=APC1 PE=1 SV=2
RS23A_YEAST	6	6	276.17	0.0403691	0.326221	1.7752	none	40S ribosomal protein S23-A OS=Saccharomyces cerevisiae (strain ATCC 204508 / S288c) OX=559292 GN=RPS23A PE=1 SV=1
AP1B1_YEAST	7	7	295.79	0.0413854	0.329018	1.22449	LQ/H, LQ/S, LQ/S	AP-1 complex subunit beta-1 OS=Saccharomyces cerevisiae (strain ATCC 204508 / S288c) OX=559292 GN=APL2 PE=1 SV=1
YM44_YEAST	2	2	141.23	0.0418482	0.329927	9.55665	none	Uncharacterized protein YMR178W OS=Saccharomyces cerevisiae (strain ATCC 204508 / S288c) OX=559292 GN=YMR178W PE=1 SV=1
RS6A_YEAST	9	9	668.21	0.0423839	0.329927	1.85552	LQ/R	40S ribosomal protein S6-A OS=Saccharomyces cerevisiae (strain ATCC 204508 / S288c) OX=559292 GN=RPS6A PE=1 SV=1
RAS2_YEAST	13	12	873.8	0.0427802	0.329927	1.39896	none	Ras-like protein 2 OS=Saccharomyces cerevisiae (strain ATCC 204508 / S288c) OX=559292 GN=RAS2 PE=1 SV=4
RL35A_YEAST	3	2	108.98	0.0428392	0.329927	2.25818	none	60S ribosomal protein L35-A OS=Saccharomyces cerevisiae (strain ATCC 204508 / S288c) OX=559292 GN=RPL35A PE=1 SV=1
HPR1_YEAST	2	2	78.37	0.0429481	0.329927	2.86636	LQ/K, LQ/E, LQ/N, LQ/D	THO complex subunit HPR1 OS=Saccharomyces cerevisiae (strain ATCC 204508 / S288c) OX=559292 GN=HPR1 PE=1 SV=2
NCPR_YEAST	23	21	1312.46	0.0430097	0.329927	1.2172	none	NADPH--cytochrome P450 reductase OS=Saccharomyces cerevisiae (strain ATCC 204508 / S288c) OX=559292 GN=NCP1 PE=1 SV=3
NOG2_YEAST	7	7	368.19	0.0437102	0.331399	2.5742	LQ/H	Nucleolar GTP-binding protein 2 OS=Saccharomyces cerevisiae (strain ATCC 204508 / S288c) OX=559292 GN=NOG2 PE=1 SV=1
RL11B_YEAST	7	7	426.59	0.0444099	0.331748	1.48464	none	60S ribosomal protein L11-B OS=Saccharomyces cerevisiae (strain ATCC 204508 / S288c) OX=559292 GN=RPL11B PE=1 SV=3
VATD_YEAST	6	6	276.32	0.0453951	0.33487	1.52287	LQ/T	V-type proton ATPase subunit D OS=Saccharomyces cerevisiae (strain ATCC 204508 / S288c) OX=559292 GN=VMA8 PE=1 SV=1
CISY2_YEAST	7	6	292.04	0.0458799	0.336168	2.50641	LQ/S, LQ/Y	Citrate synthase, peroxisomal OS=Saccharomyces cerevisiae (strain ATCC 204508 / S288c) OX=559292 GN=CIT2 PE=1 SV=1
ADH4_YEAST;ADH4_YEAS7	10	10	766.63	0.0464317	0.336805	1.88926	none	Alcohol dehydrogenase 4 OS=Saccharomyces cerevisiae (strain ATCC 204508 / S288c) OX=559292 GN=ADH4 PE=1 SV=3
NVJ1_YEAS7	2	2	61.62	0.0470405	0.336853	1.79741	LQ/F	Nucleus-vacuole junction protein 1 OS=Saccharomyces cerevisiae (strain YJM789) OX=307796 GN=NVJ1 PE=3 SV=1
HPRT_YEAST	3	3	128.84	0.0471703	0.336853	3.29103	none	Hypoxanthine-guanine phosphoribosyltransferase OS=Saccharomyces cerevisiae (strain ATCC 204508 / S288c) OX=559292 GN=HPT1 PE=1 SV=1
CDC31_YEAST	1	1	76.01	0.0474304	0.336853	4.5181	none	Cell division control protein 31 OS=Saccharomyces cerevisiae (strain ATCC 204508 / S288c) OX=559292 GN=CDC31 PE=1 SV=2
GRE3_YEAST	7	7	305.7	0.0476204	0.336853	1.84392	LQ/I, LQ/L	NADPH-dependent aldose reductase GRE3 OS=Saccharomyces cerevisiae (strain ATCC 204508 / S288c) OX=559292 GN=GRE3 PE=1 SV=1
RS2_YEAST	10	10	739.27	0.0478603	0.336853	1.38537	LQ/D, LQ/L	40S ribosomal protein S2 OS=Saccharomyces cerevisiae (strain ATCC 204508 / S288c) OX=559292 GN=RPS2 PE=1 SV=3
KGUA_YEAST	8	8	506.52	0.0486208	0.339724	1.43222	none	Guanylate kinase OS=Saccharomyces cerevisiae (strain ATCC 204508 / S288c) OX=559292 GN=GUK1 PE=1 SV=2
SC61G_YEAST	2	2	78.11	0.048655	0.339724	1.4265	none	Protein transport protein SSS1 OS=Saccharomyces cerevisiae (strain ATCC 204508 / S288c) OX=559292 GN=SSS1 PE=1 SV=2
RL38_YEAST	3	3	137.54	0.0495121	0.342343	1.68374	none	60S ribosomal protein L38 OS=Saccharomyces cerevisiae (strain ATCC 204508 / S288c) OX=559292 GN=RPL38 PE=1 SV=1
